# Supplementary material for: Lignin Unlocks Stealth Carbon Sinks in Cold Seeps via Microbial Enzymatic Gatekeeping
Source: Research (Wash D C). 2025 Aug 25;8:0848. doi: 10.34133/research.0848 (PMC12377529; doi:10.34133/research.0848)
Supplement: Supplementary 1 — Figs. S1 to S5 Tables S1 to S10 [file research.0848.f1.zip]

Archive with 2 entries (2 files):
- Supplementary.docx
- TableS.xlsx
