# Supplementary material for: Lignin Unlocks Stealth Carbon Sinks in Cold Seeps via Microbial Enzymatic Gatekeeping
Source: Research (Wash D C). 2025 Aug 25;8:0848. doi: 10.34133/research.0848 (PMC12377529; doi:10.34133/research.0848)
Supplement: Supplementary 1 — Figs. S1 to S5 Tables S1 to S10 [file research.0848.f1.zip › TableS.xlsx]

## Sheet: Read me
Tables informations
Table S1. Information of lignin-decomposition related gene including reactions steps, NCBI or UniProtKB accession numbers, E.C.Number, Auxiliary Activities family classification and Organism Classification.
Table S2 The related ratios of lignin phenols were summarized, indicating demethyl/demethoxide degradation, and degradation process, vegetation source etc.
Table S3 Summary information of the high-quality MAGs with lignin-decomposition related gene
Table S4 The abundance of Cabon cycling genes in DNA or RNA based on RPKM value in different layers
Table S5 The concentration of methane gas of lignin-enriched microbes from Haima Cold Seep Sediments in the headspace
Table S6 Sampling and sequencing information for metagenomic and metatranscriptomic data used in this study, including geographic location of cold seeps, cold seep types, sample depths, and source references.
Table S7 Taxonomic Profiles of Metagenome-Assembled Genomes from Globally representative Cold Seeps
Table S8 Metagenome-Assembled Genomes containing Lignin Degradation Genes from Globally representative Cold Seeps
Table S8 Metagenome-Assembled Genomes containing Lignin Degradation Genes from Globally representative Cold Seeps
Table S9 Metagenome-Contigs with Lignin Degradation Genes from enrichment cold seep sediment based on LCdb database
Table S10 Metagenome-Assembled Genomes with Lignin Degradation Genes from Global representative Cold Seeps based on LCdb database

## Sheet: Table S1
Table S1. Information of lignin-decomposition related gene including reactions steps, NCBI or UniProtKB accession numbers, E.C.Number, Auxiliary Activities family classification and Organism Classification.
Protein	Reaction step(s) from references(https://doi.org/10.1186/s40168-025-02076-z )	Protein ID (NCBI or UniProtKB)	Full Name	E.C.Number	Auxiliary Activities family classification (AA class)	Reference	Function	Organism	General Classification	Database Accession
LigA	25,33,34	ADN61270.1	α subunit of protocatechuate 4,5-dioxygenase	1.13.11.8	/		Protocatechuate degradation	Burkholderia sp. CCGE1003	Bacteria; Proteobacteria; Betaproteobacteria; Burkholderiales;Burkholderiaceae; Burkholderia.	protocatechuate 4,5-dioxygenase subunit alpha; Provisional
LigA	25,33,34	EUC00393.1	α subunit of protocatechuate 4,5-dioxygenase	1.13.11.8	/		Protocatechuate degradation	Rhizobium sp. CF080	Bacteria; Proteobacteria; Alphaproteobacteria; Rhizobiales;Rhizobiaceae; Rhizobium/Agrobacterium group; Rhizobium.	PFAM: Extradiol ring-cleavage dioxygenase LigAB LigA subunit;
LigA	25,33,34	ABX33561.1	α subunit of protocatechuate 4,5-dioxygenase	1.13.11.8	/		Protocatechuate degradation	Delftia acidovorans SPH-1	Bacteria; Proteobacteria; Betaproteobacteria; Burkholderiales; Comamonadaceae; Delftia	PFAM: Extradiol ring-cleavage dioxygenase LigAB LigA subunit;
LigA	25,33,34	KTB48557.1	α subunit of protocatechuate 4,5-dioxygenase	1.13.11.8	/		Protocatechuate degradation	Dehalogenimonas alkenigignens	Bacteria; Chloroflexi; Dehalococcoidia; Dehalogenimonas.	Pfam: Aromatic-ring-opening dioxygenase LigAB, LigA subunit
LigA	25,33,34	ACZ87561.1	α subunit of protocatechuate 4,5-dioxygenase	1.13.11.8	/		Protocatechuate degradation	Streptosporangium roseum DSM 43021	Bacteria; Actinobacteria; Streptosporangiales; Streptosporangiaceae; Streptosporangium.	KEGG: csa:Csal_0325 extradiol ring-cleavage dioxygenase LigAB, LigA subunit
LigA	25,33,34	ACE99737.1	α subunit of protocatechuate 4,5-dioxygenase	1.13.11.8	/		Protocatechuate degradation	Rhodopseudomonas palustris TIE-1	Bacteria; Proteobacteria; Alphaproteobacteria; Rhizobiales; Bradyrhizobiaceae; Rhodopseudomonas.	PFAM: Extradiol ring-cleavage dioxygenase LigAB LigA subunit; KEGG: bbt:BBta_2733 protocatechuate 4,5-dioxygenase (4,5-PCD), alpha chain
LigA	25,33,34	AEF53448.1	α subunit of protocatechuate 4,5-dioxygenase	1.13.11.8	/		Protocatechuate degradation	Marinomonas posidonica IVIA-Po-181	Bacteria; Proteobacteria; Gammaproteobacteria; Oceanospirillales; Marinomonas.	PFAM: Extradiol ring-cleavage dioxygenase LigAB, LigA subunit; KEGG: bbt:BBta_2733 protocatechuate 4,5-dioxygenase subunit alpha
LigA	25,33,34	EDT10027.1	α subunit of protocatechuate 4,5-dioxygenase	1.13.11.8	/		Protocatechuate degradation	Paraburkholderia graminis C4D1M	Bacteria; Proteobacteria; Betaproteobacteria; Burkholderiales; Burkholderiaceae; Paraburkholderia.	PFAM: Extradiol ring-cleavage dioxygenase LigAB LigA subunit; KEGG: xcb:XC_3426 protocatechuate degradation protein
LigA	25,33,34	AIK81971.1	α subunit of protocatechuate 4,5-dioxygenase	1.13.11.8	/		Protocatechuate degradation	Klebsiella pneumoniae subsp. Pneumoniae	Bacteria; Proteobacteria; Gammaproteobacteria; Enterobacterales; Enterobacteriaceae; Klebsiella.	protocatechuate 4,5-dioxygenase; Provisional
LigA	25,33,34	EXE35663.1	α subunit of protocatechuate 4,5-dioxygenase	1.13.11.8	/		Protocatechuate degradation	Acinetobacter baumannii 1546444	Bacteria; Proteobacteria; Gammaproteobacteria; Pseudomonadales; Moraxellaceae; Acinetobacter; Acinetobacter calcoaceticus/baumannii complex.	aromatic-ring-opening dioxygenase LigAB, LigA subunit
LigB	25,33,34	BAB88743.1	β subunit of protocatechuate 4,5-dioxygenase	1.13.11.8	/		Protocatechuate degradation	Sphingomonas paucimobilis	Bacteria; Proteobacteria; Alphaproteobacteria; Sphingomonadales;Sphingomonadaceae; Sphingomonas.	beta subunit of protocatechuate 4,5-dioxygenase [Sphingomonas paucimobilis].
LigB	25,33,34	BAD04058.1	β subunit of protocatechuate 4,5-dioxygenase	1.13.11.8	/		Protocatechuate degradation	Pseudomonas straminea	Bacteria; Proteobacteria; Gammaproteobacteria; Pseudomonadales; Pseudomonadaceae; Pseudomonas.	beta subunit of protocatechuate 4,5-dioxygenase [Pseudomonas straminea].
LigC	26	Q9KWL3.1	4-carboxy-2-hydroxymuconate-6-semialdehyde (CHMS) dehydrogenase	1.1.1.312	/		Oxidation of CHMS	Sphingomonas paucimobilis	Bacteria; Proteobacteria; Alphaproteobacteria; Sphingomonadales; Sphingomonadaceae; Sphingomonas.	CHMS dehydrogenase; 2-hydroxy-4-carboxymuconate semialdehyde hemiacetal dehydrogenase
LigC	26	ANI79879.1	4-carboxy-2-hydroxymuconate-6-semialdehyde (CHMS) dehydrogenase	1.1.1.312	/	Pathways for degradation of lignin in bacteria and fungi	Oxidation of CHMS	Sphingobium sp. EP60837	Bacteria; Proteobacteria; Alphaproteobacteria; Sphingomonadales;Sphingomonadaceae; Sphingobium.	Involved in the degradation of protocatechuate (PCA) via the PCA 4,5-cleavage pathway.Catalyzes the oxidation of the hemiacetal form of 4-carboxy-2-hydroxymuconate-6-semialdehyde (CHMS) to produce 2-pyrone-4,6-dicarboxylate (PDC).
LigC	26	PJY84860.1	4-carboxy-2-hydroxymuconate-6-semialdehyde (CHMS) dehydrogenase	1.1.1.312	/		Oxidation of CHMS	Bacteroides fragilis	Bacteria; Bacteroidetes; Bacteroidia; Bacteroidales;Bacteroidaceae; Bacteroides.	4-carboxy-2-hydroxymuconate-6-semialdehyde dehydrogenase
LigC	26	PBI85956.1	4-carboxy-2-hydroxymuconate-6-semialdehyde (CHMS) dehydrogenase	1.1.1.312	/		Oxidation of CHMS	Rhodococcus erythropolis	Bacteria; Actinobacteria; Corynebacteriales; Nocardiaceae; Rhodococcus.	4-carboxy-2-hydroxymuconate-6-semialdehyde dehydrogenase
LigI	27	O87170.1	2-pyrone-4,6-dicarbaxylate hydrolase	3.1.1.57	/		PDC hydrolase	Sphingomonas paucimobilis	Bacteria; Proteobacteria; Alphaproteobacteria; Sphingomonadales;Sphingomonadaceae; Sphingomonas.	2-pyrone-4,6-dicarboxylate lactonohydrolase; PDC hydrolase
LigI	27	PNG83613.1	2-pyrone-4,6-dicarbaxylate hydrolase	3.1.1.57	/		PDC hydrolase	Pseudomonas putida	Bacteria; Proteobacteria; Gammaproteobacteria; Pseudomonadales;Pseudomonadaceae; Pseudomonas.	2-pyrone-4,6-dicarboxylate lactonohydrolase; PDC hydrolase
LigI	27	ASP22156.1	2-pyrone-4,6-dicarbaxylate hydrolase	3.1.1.57	/		PDC hydrolase	Antarctobacter heliothermus	Bacteria; Proteobacteria; Alphaproteobacteria; Rhodobacterales;Rhodobacteraceae; Antarctobacter.	2-pyrone-4,6-dicarboxylic acid (PDC) hydrolase hydrolyzes PDC to yield 4-oxalomesaconic acid (OMA) or its tautomer, 4-carboxy-2-hydroxymuconic acid (CHM). This reaction is part of the protocatechuate (PCA) 4,5-cleavage pathway.
LigI	27	OXR46104.1	2-pyrone-4,6-dicarbaxylate hydrolase	3.1.1.57	/		PDC hydrolase	Nocardia cerradoensis	Bacteria; Actinobacteria; Corynebacteriales; Nocardiaceae; Nocardia.	2-pyrone-4,6-dicarboxylic acid (PDC) hydrolase hydrolyzes PDC to yield 4-oxalomesaconic acid (OMA) or its tautomer, 4-carboxy-2-hydroxymuconic acid (CHM).
LigI	27	ASM72029.1	2-pyrone-4,6-dicarbaxylate hydrolase	3.1.1.57	/		PDC hydrolase	Sulfitobacter pseudonitzschiae	Bacteria; Proteobacteria; Alphaproteobacteria; Rhodobacterales; Rhodobacteraceae; Sulfitobacter.	Superfamily of metallo-dependent hydrolases (also called amidohydrolase superfamily) is a large group of proteins that show conservation in their 3-dimensional fold (TIM barrel) and in details of their active site.
LigI	27	ASL46635.1	2-pyrone-4,6-dicarbaxylate hydrolase	3.1.1.57	/		PDC hydrolase	Burkholderia sp. AD24	Bacteria; Proteobacteria; Betaproteobacteria; Burkholderiales; Burkholderiaceae; Burkholderia.	Superfamily of metallo-dependent hydrolases (also called amidohydrolase superfamily) is a large group of proteins that show conservation in their 3-dimensional fold (TIM barrel) and in details of their active site.
LigI	27	AMY53937.1	2-pyrone-4,6-dicarbaxylate hydrolase	3.1.1.57	/		PDC hydrolase	Rhodococcus fascians D188	Bacteria; Actinobacteria; Corynebacteriales; Nocardiaceae;Rhodococcus	Superfamily of metallo-dependent hydrolases (also called amidohydrolase superfamily) is a large group of proteins that show conservation in their 3-dimensional fold (TIM barrel) and in details of their active site
LigI	27	OAH06034.1	2-pyrone-4,6-dicarbaxylate hydrolase	3.1.1.57	/		PDC hydrolase	Rhodobacteraceae bacterium SB2	Bacteria; Proteobacteria; Alphaproteobacteria; Rhodobacterales;Rhodobacteraceae.	2-pyrone-4,6-dicarbaxylate hydrolase
LigI	27	ALJ69886.1	2-pyrone-4,6-dicarbaxylate hydrolase	3.1.1.57	/		PDC hydrolase	Burkholderia pseudomallei	Bacteria; Proteobacteria; Betaproteobacteria; Burkholderiales;Burkholderiaceae; Burkholderia; pseudomallei group.	Superfamily of metallo-dependent hydrolases (also called amidohydrolase superfamily) is a large group of proteins that show conservation in their 3-dimensional fold (TIM barrel) and in details of their active site.
LigI	27	BAB88736.1	2-pyrone-4,6-dicarbaxylate hydrolase	3.1.1.57	/		PDC hydrolase	Sphingomonas paucimobilis	Bacteria; Proteobacteria; Alphaproteobacteria; Sphingomonadales; Sphingomonadaceae; Sphingomonas	Superfamily of metallo-dependent hydrolases (also called amidohydrolase superfamily) is a large group of proteins that show conservation in their 3-dimensional fold (TIM barrel) and in details of their active site.
LigJ	28	YP_718046.1	4-oxalomesaconate hydratase	4.2.1.83	/		4-oxalomesaconate hydratase	Sphingomonas sp. KA1	Bacteria; Proteobacteria; Alphaproteobacteria; Sphingomonadales;Sphingomonadaceae; Sphingomonas	homologous to ligJ of Sphingomonas paucimobilis SYK-6
LigJ	28	SMX59831.1	4-oxalomesaconate hydratase	4.2.1.83	/		4-oxalomesaconate hydratase	Bradyrhizobium sp. ORS 285	Bacteria; Proteobacteria; Alphaproteobacteria; Rhizobiales; Bradyrhizobiaceae; Bradyrhizobium	Evidence 2a : Function of homologous gene experimentally demonstrated in an other organism; PubMedId : 11073908, 11092855, 11826967, 12486039, 2185230, 9864312; Product type e : enzym
LigJ	28	KGC15225.1	4-oxalomesaconate hydratase	4.2.1.83	/		4-oxalomesaconate hydratase	Burkholderia gladioli	Bacteria; Proteobacteria; Betaproteobacteria; Burkholderiales;Burkholderiaceae; Burkholderia.	4-oxalomesaconate hydratase
LigJ	28	CAE30137.1	4-oxalomesaconate hydratase	4.2.1.83	/		4-oxalomesaconate hydratase	Rhodopseudomonas palustris CGA009	Bacteria; Proteobacteria; Alphaproteobacteria; Rhizobiales;Bradyrhizobiaceae; Rhodopseudomonas	4-oxalomesaconate hydratase
LigEFG	2,3	BAA02032.1	β-etherase	2.5.1.18	/		β-etherase	Sphingomonas paucimobilis	Bacteria; Proteobacteria; Alphaproteobacteria; Sphingomonadales;Sphingomonadaceae; Sphingomonas.	β-etherase
LigEFG	2,3	GAN73211.1	β-etherase	2.5.1.18	/		β-etherase	Acidiphilium multivorum AIU301	Bacteria; Proteobacteria; Alphaproteobacteria; Rhodospirillales;Acetobacteraceae; Acidiphilium.	beta-etherase [Acidiphilium multivorum AIU301].
LigEFG	2,3	GAN80944.1	β-etherase	2.5.1.18	/		β-etherase	Acidocella aminolytica 101 = DSM 11237	Bacteria; Proteobacteria; Alphaproteobacteria; Rhodospirillales;Acetobacteraceae; Acidocella.	beta-etherase [Acidocella aminolytica 101 = DSM 11237].
LigEFG	2,3	GAV35704.1	β-etherase	2.5.1.18	/		β-etherase	Roseomonas sp. TAS13	Bacteria; Proteobacteria; Alphaproteobacteria; Rhodospirillales; Acetobacteraceae; Roseomonas.	beta-etherase [Roseomonas sp. TAS13].
LigEFG	2,3	BAK67935.1	β-etherase	2.5.1.18	/		β-etherase	Sphingobium sp. SYK-6	Bacteria; Proteobacteria; Alphaproteobacteria; Sphingomonadales;Sphingomonadaceae; Sphingobium.	beta-etherase [Sphingobium sp. SYK-6].
LigD	1	AMG72852.1	Cα-dehydrogenase	/	/		Dehydrogenase	Sphingopyxis granuli	Bacteria; Proteobacteria; Alphaproteobacteria; Sphingomonadales; Sphingomonadaceae; Sphingopyxis.	Calpha-dehydrogenase [Sphingopyxis granuli]
LigD	1	BAH56687.1	Cα-dehydrogenase	/	/		Dehydrogenase	Sphingobium sp. SYK-6	Bacteria; Proteobacteria; Alphaproteobacteria; Sphingomonadales;Sphingomonadaceae; Sphingobium.	Calpha-dehydrogenase [Sphingobium sp. SYK-6].
LigH	24	O66164.1	Formate--tetrahydrofolate ligase/Formyltetrahydrofolate synthetase	6.3.4.3	/		O Demethylation of Vanillic acid and Syringate	Sphingomonas paucimobilis	Bacteria;Proteobacteria;Alphaproteobacteria;Sphingomonadales;Sphingomonadaceae;Sphingomonas	RecName: Full=Formate--tetrahydrofolate ligase; AltName: Full=Formyltetrahydrofolate synthetase; Short=FHS; Short=FTHFS
LigH	24	ADY27275.1	Formate--tetrahydrofolate ligase/Formyltetrahydrofolate synthetase	6.3.4.3	/		O Demethylation of Vanillic acid and Syringate	Deinococcus proteolyticus MRP	Bacteria; Deinococcus-Thermus; Deinococci; Deinococcales; Deinococcaceae; Deinococcus.	Formate--tetrahydrofolate ligase (plasmid) [Deinococcus proteolyticus MRP].
LigH	24	AEW05424.1	Formate--tetrahydrofolate ligase/Formyltetrahydrofolate synthetase	6.3.4.3	/		O Demethylation of Vanillic acid and Syringate	Sulfobacillus acidophilus DSM 10332	Bacteria; Firmicutes; Clostridia; Clostridiales; Clostridiales Family XVII. Incertae Sedis; Sulfobacillus.	Formate--tetrahydrofolate ligase [Sulfobacillus acidophilus DSM 10332].
LigH	24	AEE48148.1	Formate--tetrahydrofolate ligase/Formyltetrahydrofolate synthetase	6.3.4.3	/		O Demethylation of Vanillic acid and Syringate	Haliscomenobacter hydrossis DSM 1100	Bacteria; Bacteroidetes; Saprospiria; Saprospirales; Haliscomenobacteraceae; Haliscomenobacter.	Formate--tetrahydrofolate ligase [Haliscomenobacter hydrossis DSM 1100].
LigH	24	AEE13338.1	Formate--tetrahydrofolate ligase/Formyltetrahydrofolate synthetase	6.3.4.3	/	Genetic and Biochemical Characterization of a 2-Pyrone-4,6- Dicarboxylic Acid Hydrolase Involved in the Protocatechuate 4,5-Cleavage Pathway of Sphingomonas paucimobilis SYK-6	O Demethylation of Vanillic acid and Syringate	Porphyromonas asaccharolytica DSM 20707	Bacteria; Bacteroidetes; Bacteroidia; Bacteroidales; Porphyromonadaceae; Porphyromonas.	Formate--tetrahydrofolate ligase [Porphyromonas asaccharolytica DSM 20707].
LigH	24	AEE14640.1	Formate--tetrahydrofolate ligase/Formyltetrahydrofolate synthetase	6.3.4.3	/		O Demethylation of Vanillic acid and Syringate	Thermodesulfobium narugense DSM 14796	Bacteria; Firmicutes; Clostridia; Thermoanaerobacterales; Thermodesulfobiaceae; Thermodesulfobium.	Formate--tetrahydrofolate ligase [Thermodesulfobium narugense DSM 14796].
LigH	24	AEB13756.1	Formate--tetrahydrofolate ligase/Formyltetrahydrofolate synthetase	6.3.4.3	/		O Demethylation of Vanillic acid and Syringate	Treponema succinifaciens DSM 2489	Bacteria; Spirochaetes; Spirochaetales; Spirochaetaceae; Treponema.	Formate--tetrahydrofolate ligase [Treponema succinifaciens DSM 2489].
LigH	24	ADY35272.1	Formate--tetrahydrofolate ligase/Formyltetrahydrofolate synthetase	6.3.4.3	/		O Demethylation of Vanillic acid and Syringate	Bacteroides salanitronis DSM 18170	Bacteria; Bacteroidetes; Bacteroidia; Bacteroidales;Bacteroidaceae; Bacteroides.	Formate--tetrahydrofolate ligase [Bacteroides salanitronis DSM 18170].
LigM	24,32	CUX17226.1	vanillate/3-O-methylgallate O-demethylase/	1.14.13.82	/		Demethylation of vanillic acid to protocatechuic acid	Agrobacterium fabrum str. J-07	Bacteria; Proteobacteria; Alphaproteobacteria; Rhizobiales; Rhizobiaceae; Rhizobium/Agrobacterium group; Agrobacterium;Agrobacterium tumefaciens complex	vanillate/3-O-methylgallate O-demethylase (tetrahydrofolate-dependent enzyme) [Agrobacterium fabrum str. J-07].
LigM	24,32	BAD61059.1	vanillate/3-O-methylgallate O-demethylase	1.14.13.82	/		Demethylation of vanillic acid to protocatechuic acid	Sphingomonas paucimobilis	Bacteria; Proteobacteria; Alphaproteobacteria; Sphingomonadales; Sphingomonadaceae; Sphingomonas.	vanillate/3-O-methylgallate O-demethylase [Sphingomonas paucimobilis].
LigM	24,32	POF30899.1	vanillate/3-O-methylgallate O-demethylase	1.14.13.82	/		Demethylation of vanillic acid to protocatechuic acid	Labrenzia marina	Bacteria; Proteobacteria; Alphaproteobacteria; Rhodobacterales; Rhodobacteraceae; Labrenzia.	vanillate/3-O-methylgallate O-demethylase [Labrenzia marina].
LigM	24,32	BAK65949.1	vanillate/3-O-methylgallate O-demethylase	1.14.13.82	/		Demethylation of vanillic acid to protocatechuic acid	Sphingobium sp. SYK-6	Bacteria; Proteobacteria; Alphaproteobacteria; Sphingomonadales;Sphingomonadaceae; Sphingobium.	vanillate/3-O-methylgallate O-demethylase [Sphingobium sp. SYK-6].
LigM	24,32	SMX72032.1	vanillate/3-O-methylgallate O-demethylase	1.14.13.82	/		Demethylation of vanillic acid to protocatechuic acid	Brevibacterium aurantiacum	Bacteria; Actinobacteria; Micrococcales; Brevibacteriaceae;Brevibacterium.	anillate/3-O-methylgallate O-demethylase [Brevibacterium aurantiacum]
LigM	24,32	SNT53574.1	vanillate/3-O-methylgallate O-demethylase	1.14.13.82	/		Demethylation of vanillic acid to protocatechuic acid	Actinomadura meyerae	Bacteria; Actinobacteria; Streptosporangiales; Thermomonosporaceae; Actinomadura.	vanillate/3-O-methylgallate O-demethylase [Actinomadura meyerae]
LigM	24,32	SMF11999.1	vanillate/3-O-methylgallate O-demethylase	1.14.13.82	/		Demethylation of vanillic acid to protocatechuic acid	Rhizobium oryzae	Bacteria; Proteobacteria; Alphaproteobacteria; Rhizobiales;Rhizobiaceae; Rhizobium/Agrobacterium group; Rhizobium. REFERENCE 1	vanillate/3-O-methylgallate O-demethylase [Rhizobium oryzae]
LigM	24,32	SLK09059.1	vanillate/3-O-methylgallate O-demethylase	1.14.13.82	/		Demethylation of vanillic acid to protocatechuic acid	Novosphingobium mathurense	Bacteria; Proteobacteria; Alphaproteobacteria; Sphingomonadales;Sphingomonadaceae; Novosphingobium.	vanillate/3-O-methylgallate O-demethylase [Novosphingobium mathurense]
LigM	24,32	CDM23325.1	vanillate/3-O-methylgallate O-demethylase	1.14.13.82	/		Demethylation of vanillic acid to protocatechuic acid	Castellaniella defragrans 65Phen	Bacteria; Proteobacteria; Betaproteobacteria; Burkholderiales; Alcaligenaceae; Castellaniella.	vanillate/3-O-methylgallate O-demethylase [Castellaniella defragrans 65Phen].
LigV	7	BAF45815.1	vanillate dehydrogenase/vanillin dehydrogenase	1.2.1.67	/		Vanillin is oxidised to vanillic acid	Sphingomonas paucimobilis	Bacteria; Proteobacteria; Alphaproteobacteria; Sphingomonadales;Sphingomonadaceae; Sphingomonas.	vanillin dehydrogenase [Sphingomonas paucimobilis].
LigV	7	AAP78946.1	vanillate dehydrogenase/vanillin dehydrogenase	1.2.1.67	/		Vanillin is oxidised to vanillic acid	Acinetobacter sp. ADP1	Bacteria; Proteobacteria; Gammaproteobacteria; Pseudomonadales; Moraxellaceae; Acinetobacter.	vanillin dehydrogenase [Acinetobacter sp. ADP1].
LigV	7	ABO56825.1	vanillate dehydrogenase/vanillin dehydrogenase	1.2.1.67	/		Vanillin is oxidised to vanillic acid	Burkholderia vietnamiensis G4	Bacteria; Proteobacteria; Betaproteobacteria; Burkholderiales;Burkholderiaceae; Burkholderia; Burkholderia cepacia complex.	vanillin dehydrogenase [Burkholderia vietnamiensis G4].
LigV	7	ABM42968.1	vanillate dehydrogenase/vanillin dehydrogenase	1.2.1.67	/		Vanillin is oxidised to vanillic acid	Acidovorax sp. JS42	Bacteria; Proteobacteria; Betaproteobacteria; Burkholderiales;Comamonadaceae; Acidovorax.	vanillin dehydrogenase [Acidovorax sp. JS42].
LigV	7	ABM39131.1	vanillate dehydrogenase/vanillin dehydrogenase	1.2.1.67	/		Vanillin is oxidised to vanillic acid	Polaromonas naphthalenivorans CJ2	Bacteria; Proteobacteria; Betaproteobacteria; Burkholderiales; Comamonadaceae; Polaromonas.	vanillin dehydrogenase [Polaromonas naphthalenivorans CJ2].
DypB/DyPs	0, 6	3QNS_A	B type dye-decolorizing peroxidase/versatile peroxidase	1.11.1.16	AA2		bacterial lignin peroxidase	Rhodococcus jostii RHA1	Bacteria; Actinobacteria; Corynebacteriales; Nocardiaceae;Rhodococcus	Chain A, DyPB from Rhodococcus jostii RHA1, crystal form 2
DypB	6	5FW4_B	B type dye-decolorizing peroxidase/versatile peroxidase	1.11.1.16	AA2		bacterial lignin peroxidase	Thermobifida fusca YX	Bacteria; Actinobacteria; Streptosporangiales; Nocardiopsaceae;Thermobifida.	Chain B, Structure Of Thermobifida Fusca Dyp-type Peroxidase And Activity Towards Kraft Lignin And Lignin Model Compounds
DypB	6	PNG98579.1	B type dye-decolorizing peroxidase/versatile peroxidase	1.11.1.16	AA2		bacterial lignin peroxidase	Streptomyces malaysiensis	Bacteria; Actinobacteria; Streptomycetales; Streptomycetaceae;Streptomyces.	Dye-decolorizing peroxidase [Streptomyces malaysiensis]Dye-decolorizing peroxidase [Streptomyces malaysiensis]
DypB	6	PFH05909.1	B type dye-decolorizing peroxidase/versatile peroxidase	1.11.1.16	AA2		bacterial lignin peroxidase	Micrococcaceae bacterium JKS001869	Bacteria; Actinobacteria; Micrococcales; Micrococcaceae.	dye decolorizing peroxidase [Micrococcaceae bacterium JKS001869]
VanA	24	BAI99098.1	vanillate O-demethylase oxygenase subunit VanA	1.2.3.12	/		Demethylation of Vanillate	Sphingobium japonicum UT26S	Bacteria; Proteobacteria; Alphaproteobacteria; Sphingomonadales;Sphingomonadaceae; Sphingobium	phenylpropionate dioxygenase or related ring-hydroxylating dioxygenase, large terminal subunit
VanA	24	AGL85273.1	vanillate O-demethylase oxygenase subunit VanA	1.2.3.12	/		Demethylation of Vanillate	Pseudomonas protegens CHA0	Bacteria; Proteobacteria; Gammaproteobacteria; Pseudomonadales;Pseudomonadaceae; Pseudomonas.	vanillate O-demethylase oxygenase subunit VanA [Pseudomonas protegens CHA0].
VanA	24	APR05995.1	vanillate O-demethylase oxygenase subunit VanA	1.2.3.12	/		Demethylation of Vanillate	Thauera chlorobenzoica	Bacteria; Proteobacteria; Betaproteobacteria; Rhodocyclales;Zoogloeaceae; Thauera.	vanillate O-demethylase oxygenase subunit VanA [Thauera chlorobenzoica].
VanA	24	AAW33713.1	vanillate O-demethylase oxygenase subunit VanA	1.2.3.12	/		Demethylation of Vanillate	Comamonas testosteroni	Bacteria; Proteobacteria; Betaproteobacteria; Burkholderiales;Comamonadaceae; Comamonas.	VanA [Comamonas testosteroni].
VanA	24	AGO56874.1	vanillate O-demethylase oxygenase subunit VanA	1.2.3.12	/		Demethylation of Vanillate	Serratia plymuthica 4Rx13	Bacteria; Proteobacteria; Gammaproteobacteria; Enterobacterales; Yersiniaceae; Serratia.	vanillate O-demethylase oxygenase subunit VanA [Serratia plymuthica 4Rx13].
VanA	24	CCA87514.1	vanillate O-demethylase oxygenase subunit VanA	1.2.3.12	/		Demethylation of Vanillate	Ralstonia syzygii R24	Bacteria; Proteobacteria; Betaproteobacteria; Burkholderiales;Burkholderiaceae; Ralstonia.	Vanillate O-demethylase oxygenase subunit (4-hydroxy-3-methoxybenzoate demethylase) [Ralstonia syzygii R24].
VanA	24	AGU52757.1	vanillate O-demethylase oxygenase subunit VanA	1.2.3.12	/		Demethylation of Vanillate	Variovorax paradoxus B4	Bacteria; Proteobacteria; Betaproteobacteria; Burkholderiales; Comamonadaceae; Variovorax.	vanillate O-demethylase oxygenase subunit [Variovorax paradoxus B4].
VanA	24	CAY76194.1	vanillate O-demethylase oxygenase subunit VanA	1.2.3.12	/		Demethylation of Vanillate	Erwinia pyrifoliae DSM 12163	Bacteria; Proteobacteria; Gammaproteobacteria; Enterobacterales;Erwiniaceae; Erwinia.	putative vanillate O-demethylase oxygenase subunit [Erwinia pyrifoliae DSM 12163].
VanB	24	YP_002517850.1	vanillate O-demethylase oxygenase subunit VanB	1.2.3.12	/		converts vanillate to protocatechuate	Caulobacter crescentus NA1000	Bacteria; Proteobacteria; Alphaproteobacteria; Caulobacterales; Caulobacteraceae; Caulobacter.	vanillate demethylase oxidoreductase subunit vanB [Caulobacter crescentus NA1000]
VanB	24	BAI99090.1	vanillate O-demethylase oxygenase subunit VanB	1.2.3.12	/		converts vanillate to protocatechuate	Sphingobium japonicum UT26S	Bacteria; Proteobacteria; Alphaproteobacteria; Sphingomonadales;Sphingomonadaceae; Sphingobium.	vanillate monooxygenase oxidoreductase subunit (plasmid) [Sphingobium japonicum UT26S]
VanB	24	CDI13113.1	vanillate O-demethylase oxygenase subunit VanB	1.2.3.12	/		converts vanillate to protocatechuate	Klebsiella pneumoniae subsp. pneumoniae T69	Bacteria; Proteobacteria; Gammaproteobacteria; Enterobacterales;Enterobacteriaceae; Klebsiella.	vanillate O-demethylase oxidoreductase (Vanillate degradation ferredoxin-like protein) [Klebsiella pneumoniae subsp. pneumoniae T69]
VanB	24	SOO43723.1	vanillate O-demethylase oxygenase subunit VanB	1.2.3.12	/		converts vanillate to protocatechuate	Xanthomonas fuscans subsp. Fuscans	Bacteria; Proteobacteria; Gammaproteobacteria; Xanthomonadales;Xanthomonadaceae; Xanthomonas.	Vanillate O-demethylase oxidoreductase [Xanthomonas fuscans subsp. fuscans]
VanB	24	KPB77192.1	vanillate O-demethylase oxygenase subunit VanB	1.2.3.12	/		converts vanillate to protocatechuate	Pseudomonas syringae pv. maculicola str. M6	Bacteria; Proteobacteria; Gammaproteobacteria; Pseudomonadales; Pseudomonadaceae; Pseudomonas.	Vanillate O-demethylase [Pseudomonas syringae pv. maculicola str. M6].
LigX	18	BAA36168.1	Lignin Biphenyl-Specific O-Demethylase/ 5,5’-dehydrodivanillate (DDVA) O-demethylase	1.14.13.-	/	Coexistence of Two Different O Demethylation Systems in Lignin Metabolism by Sphingomonas paucimobilis SYK-6: Cloning and Sequencing of the Lignin Biphenyl-Specific O-Demethylase (LigX) Gene	Demetylase	Sphingomonas paucimobilis	Bacteria; Proteobacteria; Alphaproteobacteria; Sphingomonadales;Sphingomonadaceae; Sphingomonas.	C-terminal catalytic domain of the oxygenase alpha subunit of dicamba O-demethylase and related aromatic ring hydroxylating dioxygenases; cd08878
LigZ	19	BAA75884.1	OH-DDVA oxygenase	1.13.11.-	/		Dioxygenase	Sphingomonas paucimobilis	Bacteria; Proteobacteria; Alphaproteobacteria; Sphingomonadales;Sphingomonadaceae; Sphingomonas.	OH-DDVA oxygenase [Sphingomonas paucimobilis]
LigZ	19	BAK65447.1	OH-DDVA oxygenase	1.13.11.-	/		Dioxygenase	Sphingobium sp. SYK-6	Bacteria; Proteobacteria; Alphaproteobacteria; Sphingomonadales;Sphingomonadaceae; Sphingobium.	2,2',3-trihydroxy-3'-methoxy-5,5'-dicarboxybiphenyl dioxygenase [Sphingobium sp. SYK-6].
LigY	20	BAK65450.1	meta-cleavage compound hydrolase	1.13.11.39	/		dioxygenase	Sphingobium sp. SYK-6	Bacteria; Proteobacteria; Alphaproteobacteria; Sphingomonadales;Sphingomonadaceae; Sphingobium.	2,2',3-trihydroxy-3'-methoxy-5,5'-dicarboxybiphenyl meta-cleavage compound hydrolase [Sphingobium sp. SYK-6]
LigY	20	BAB32769.1	meta-cleavage compound hydrolase	1.13.11.39	/		dioxygenase	Pseudomonas resinovorans	Bacteria; Proteobacteria; Gammaproteobacteria; Pseudomonadales; Pseudomonadaceae; Pseudomonas.	meta-cleavage compound hydrolase [Pseudomonas resinovorans].
LigY	20	BAH31464.1	meta-cleavage compound hydrolase	1.13.11.39	/		dioxygenase	Rhodococcus erythropolis PR4	Bacteria; Actinobacteria; Corynebacteriales; Nocardiaceae;Rhodococcus.	meta-cleavage compound hydrolase [Rhodococcus erythropolis PR4].
LigY	20	BAO50821.1	meta-cleavage compound hydrolase	1.13.11.39	/		dioxygenase	Janibacter sp. OC11	Bacteria; Actinobacteria; Micrococcales; Intrasporangiaceae;Janibacter.	meta-cleavage compound hydrolase [Janibacter sp. OC11].
LigY	20	BAG30829.1	meta-cleavage compound hydrolase	1.13.11.39	/		dioxygenase	Neptuniibacter sp. CAR-SF	Bacteria; Proteobacteria; Gammaproteobacteria; Oceanospirillales; Neptuniibacter.	meta-cleavage compound hydrolase [Neptuniibacter sp. CAR-SF].
LigY	20	BAE79499.1	meta-cleavage compound hydrolase	1.13.11.39	/		dioxygenase	Nocardioides aromaticivorans	Bacteria; Actinobacteria; Propionibacteriales; Nocardioidaceae;Nocardioides.	meta-cleavage compound hydrolase [Nocardioides aromaticivorans].
LigY	20	AER57557.1	meta-cleavage compound hydrolase	1.13.11.39	/		dioxygenase	Pseudoxanthomonas spadix BD-a59	Bacteria; Proteobacteria; Gammaproteobacteria; Xanthomonadales;Xanthomonadaceae; Pseudoxanthomonas.	meta cleavage compound hydrolase [Pseudoxanthomonas spadix BD-a59].
LigW	21	BAB86295.1	5-carboxyvanillate(5CVA) decarboxylase	/	/		5-carboxyvanillate decarboxylase	Sphingomonas paucimobilis	Bacteria; Proteobacteria; Alphaproteobacteria; Sphingomonadales;Sphingomonadaceae; Sphingomonas.	5-carboxyvanillate decarboxylase [Sphingomonas paucimobilis]
LigW	21	OOD06061.1	5-carboxyvanillate(5CVA) decarboxylase	/	/		5-carboxyvanillate decarboxylase	Legionella pneumophila subsp. pneumophila ATCC 43290	Bacteria; Proteobacteria; Gammaproteobacteria; Legionellales; Legionellaceae; Legionella.	5-carboxyvanillate decarboxylase [Legionella pneumophila subsp. pneumophila ATCC 43290].
LigW	21	BAK65956.1	5-carboxyvanillate(5CVA) decarboxylase	/	/		5-carboxyvanillate decarboxylase	Sphingobium sp. SYK-6	Bacteria; Proteobacteria; Alphaproteobacteria; Sphingomonadales;Sphingomonadaceae; Sphingobium.	5-carboxyvanillate decarboxylase [Sphingobium sp. SYK-6].
LigW	21	KTC91275.1	5-carboxyvanillate(5CVA) decarboxylase	/	/		5-carboxyvanillate decarboxylase	Fluoribacter dumoffii NY 23	Bacteria; Proteobacteria; Gammaproteobacteria; Legionellales; Legionellaceae; Fluoribacter.	5-carboxyvanillate decarboxylase [Fluoribacter dumoffii NY 23].
LigW	21	GAF43257.1	5-carboxyvanillate(5CVA) decarboxylase	/	/		5-carboxyvanillate decarboxylase	Rhodococcus wratislaviensis NBRC 100605	Bacteria; Actinobacteria; Corynebacteriales; Nocardiaceae; Rhodococcus.	5-carboxyvanillate decarboxylase [Rhodococcus wratislaviensis NBRC 100605].
LigW	21	CDN56933.1	5-carboxyvanillate(5CVA) decarboxylase	/	/		5-carboxyvanillate decarboxylase	Neorhizobium galegae bv. officinalis bv. officinalis str. HAMBI 1141	Bacteria; Proteobacteria; Alphaproteobacteria; Rhizobiales;Rhizobiaceae; Rhizobium/Agrobacterium group; Neorhizobium.	5-carboxyvanillate decarboxylase (plasmid) [Neorhizobium galegae bv. officinalis bv. officinalis str. HAMBI 1141].
LigK	29	AOE89544.1	4-carboxy-4-hydoxy-2-oxoadipate aldolase	4.1.3.17	/		4-carboxy-4-hydoxy-2-oxoadipate aldolase	Ralstonia solanacearum	Bacteria; Proteobacteria; Betaproteobacteria; Burkholderiales; Burkholderiaceae; Ralstonia.	Catalyzes the last step of the bacterial protocatechuate 4,5-cleavage pathway. The preferred substrates of the enzyme are 2-keto-4-hydroxy acids with a 4-carboxylate substitution. Catalyzes the conversion of 4-hydroxy-4-methyl-2-oxoglutarate (HMG) to pyruvate. Also catalyzes the conversion of 4-carboxy-4- hydroxy-2-oxoadipic acid (CHA) to pyruvate and oxaloacetate; Belongs to the LigK/PcmE family…
LigK	29	AKS56351.1	4-carboxy-4-hydroxy-2-oxoadipate aldolase	4.1.3.17	/		4-carboxy-4-hydoxy-2-oxoadipate aldolase	Yersinia pestis 1412	Bacteria; Proteobacteria; Gammaproteobacteria; Enterobacterales; Yersiniaceae; Yersinia.	ligK_PcmE: 4-carboxy-4-hydroxy-2-oxoadipate aldolase/oxaloacetate decarboxylase; [H] COG0684 Demethylmenaquinone methyltransferase
LigK	29	KFJ74684.1	4-carboxy-4-hydroxy-2-oxoadipate aldolase	4.1.3.17	/		4-carboxy-4-hydoxy-2-oxoadipate aldolase	Klebsiella pneumoniae	Bacteria; Proteobacteria; Gammaproteobacteria; Enterobacterales;Enterobacteriaceae; Klebsiella	ligK_PcmE: 4-carboxy-4-hydroxy-2-oxoadipate aldolase/oxaloacetate decarboxylase
DesA	31	BAC79257.1	syringate O-demethylase	2.1.1.341	/		confers 3MGA degradation activity	Sphingomonas paucimobilis	Bacteria; Proteobacteria; Alphaproteobacteria; Sphingomonadales; Sphingomonadaceae; Sphingomonas.	tetrahydrofolate-dependent O demethylation of syringate
DesA	31	SDT08005.1	syringate O-demethylase	2.1.1.341	/		confers 4MGA degradation activity	Pseudomonas cedrina	Bacteria; Proteobacteria; Gammaproteobacteria; Pseudomonadales; Pseudomonadaceae; Pseudomonas.	syringate O-demethylase [Pseudomonas cedrina].
DesA	31	BAK67175.1	syringate O-demethylase	2.1.1.341	/		confers 5MGA degradation activity	Sphingobium sp. SYK-6	Bacteria; Proteobacteria; Alphaproteobacteria; Sphingomonadales;Sphingomonadaceae; Sphingobium.	syringate O-demethylase [Sphingobium sp. SYK-6].
DesB	33	WP_060449486.1	gallate dioxygenase	1.13.11.57	/	Characterization of the gallate dioxygenase gene: three distinct ring cleavage dioxygenases are involved in syringate degradation by Sphingomonas paucimobilis SYK-6.	attacked gallate to generate 4-oxalomesaconate	Burkholderia ubonensis	Bacteria; Proteobacteria; Betaproteobacteria; Burkholderiales;Burkholderiaceae; Burkholderia; Burkholderia cepacia complex.	gallate dioxygenase [Burkholderia ubonensis]
DesB	33	WP_095097188.1	gallate dioxygenase	1.13.11.57	/		attacked gallate to generate 4-oxalomesaconate	Serratia ficaria	Bacteria; Proteobacteria; Gammaproteobacteria; Enterobacterales;Yersiniaceae; Serratia.	gallate dioxygenase [Serratia ficaria]
DesB	33	BAD80871.1	gallate dioxygenase	1.13.11.57	/		attacked gallate to generate 4-oxalomesaconate	Sphingomonas paucimobilis	Bacteria; Proteobacteria; Alphaproteobacteria; Sphingomonadales;Sphingomonadaceae; Sphingomonas.	gallate dioxygenase [Sphingomonas paucimobilis]
DesB	33	WP_060619538.1	gallate dioxygenase	1.13.11.57	/		attacked gallate to generate 4-oxalomesaconate	Klebsiella pneumoniae	Bacteria; Proteobacteria; Gammaproteobacteria; Enterobacterales; Enterobacteriaceae; Klebsiella.	gallate dioxygenase [Klebsiella pneumoniae]
DesB	33	WP_062916188.1	gallate dioxygenase	1.13.11.57	/		attacked gallate to generate 4-oxalomesaconate	Paraburkholderia caribensis	Bacteria; Proteobacteria; Betaproteobacteria; Burkholderiales;Burkholderiaceae; Paraburkholderia.	gallate dioxygenase [Paraburkholderia caribensis]
DesB	33	WP_062602304.1	gallate dioxygenase	1.13.11.57	/		attacked gallate to generate 4-oxalomesaconate	Caballeronia calidae	Bacteria; Proteobacteria; Betaproteobacteria; Burkholderiales;Burkholderiaceae; Caballeronia.	gallate dioxygenase [Caballeronia calidae]
DesZ	34	PJI88404.1	3-O-methylgallate (3MGA) 3,4-dioxygenase	1.13.11.-	/		catalyzes the 3,4-cleavage of 3-O-methylgallate (3MGA）	Sphingomonas koreensis	Bacteria; Proteobacteria; Alphaproteobacteria; Sphingomonadales; Sphingomonadaceae; Sphingomonas.	3-O-methylgallate 3,4-dioxygenase [Sphingomonas koreensis]
DesZ	34	OYD61439.1	3-O-methylgallate (3MGA) 3,4-dioxygenase	1.13.11.-	/		catalyzes the 3,4-cleavage of 3-O-methylgallate (3MGA）	Rhodococcus sp. OK302	Bacteria; Actinobacteria; Corynebacteriales; Nocardiaceae;Rhodococcus.	3-O-methylgallate 3,4-dioxygenase [Rhodococcus sp. OK302].
DesZ	34	BAK66578	3-O-methylgallate (3MGA) 3,4-dioxygenase	1.13.11.-	/		catalyzes the 3,4-cleavage of 3-O-methylgallate (3MGA）	Sphingobium sp. SYK-6	Bacteria; Proteobacteria; Alphaproteobacteria; Sphingomonadales; Sphingomonadaceae; Sphingobium.	3-O-methylgallate 3,4-dioxygenase [Sphingobium sp. SYK-6].
DesZ	34	EEE15828.1	3-O-methylgallate (3MGA) 3,4-dioxygenase	1.13.11.-	/		catalyzes the 3,4-cleavage of 3-O-methylgallate (3MGA）	Burkholderia multivorans CGD2M	Bacteria; Proteobacteria; Betaproteobacteria; Burkholderiales;Burkholderiaceae; Burkholderia; Burkholderia cepacia complex.	3-O-methylgallate 3,4-dioxygenase [Burkholderia multivorans CGD2M].
PcaG	36	AAD05270.1	protocatechuate 3,4-dioxygenase alpha subunit	1.13.11.3	/		Protocatechuate degradation	Streptomyces sp. 2065	Bacteria; Actinobacteria; Streptomycetales; Streptomycetaceae; Streptomyces	heterodimer interface [polypeptide binding
PcaG	36	BAK12669.1	protocatechuate 3,4-dioxygenase alpha subunit	1.13.11.3	/		Protocatechuate degradation	Pantoea ananatis AJ13355	Bacteria; Proteobacteria; Gammaproteobacteria; Enterobacterales; Erwiniaceae; Pantoea	similar to Klebsiella pneumoniae subsp. rhinoscleromatis ATCC 13884, protocatechuate 3,4-dioxygenase alpha subunit (NCBI: ZP_06017644.1)
PcaG	36	AEV65347.1	protocatechuate 3,4-dioxygenase alpha subunit	1.13.11.3	/		Protocatechuate degradation	Pseudomonas fluorescens F113	Bacteria; Proteobacteria; Gammaproteobacteria; Pseudomonadales; Pseudomonadaceae; Pseudomonas.	Protocatechuate 3,4-dioxygenase alpha chain
PcaG	36	AUX79670.1	protocatechuate 3,4-dioxygenase alpha subunit	1.13.11.3	/		Protocatechuate degradation	Sinorhizobium fredii (Rhizobium fredii)	Bacteria; Proteobacteria; Alphaproteobacteria; Rhizobiales; Rhizobiaceae; Sinorhizobium/Ensifer group; Sinorhizobium.	protocatechuate 3,4-dioxygenase alpha subunit (plasmid) [Sinorhizobium fredii].
PcaG	36	PJJ85903.1	protocatechuate 3,4-dioxygenase alpha subunit	1.13.11.3	/		Protocatechuate degradation	Brevirhabdus pacifica	Bacteria; Proteobacteria; Alphaproteobacteria; Rhodobacterales; Rhodobacteraceae; Brevirhabdus.	protocatechuate 3,4-dioxygenase alpha subunit [Brevirhabdus pacifica].
PcaG	36	PJJ57544.1	protocatechuate 3,4-dioxygenase alpha subunit	1.13.11.3	/		Protocatechuate degradation	Mumia flava	Bacteria; Actinobacteria; Propionibacteriales; Nocardioidaceae; Mumia.	protocatechuate 3,4-dioxygenase alpha subunit [Mumia flava].
PcaG	36	PJJ47020.1	protocatechuate 3,4-dioxygenase alpha subunit	1.13.11.3	/		Protocatechuate degradation	Streptomyces sp. CNZ306	Bacteria; Actinobacteria; Streptomycetales; Streptomycetaceae; Streptomyces.	protocatechuate 3,4-dioxygenase alpha subunit [Streptomyces sp. CNZ306].
PcaG	36	PJJ36896.1	protocatechuate 3,4-dioxygenase alpha subunit	1.13.11.3	/		Protocatechuate degradation	Afipia broomeae	Bacteria; Proteobacteria; Alphaproteobacteria; Rhizobiales; Bradyrhizobiaceae; Afipia.	protocatechuate 3,4-dioxygenase alpha subunit [Afipia broomeae].
PcaG	36	PIG50461.1	protocatechuate 3,4-dioxygenase alpha subunit	1.13.11.3	/		Protocatechuate degradation	Verrucosispora sp. CNZ293	Bacteria; Actinobacteria; Micromonosporales; Micromonosporaceae; Verrucosispora.	protocatechuate 3,4-dioxygenase alpha subunit [Verrucosispora sp. CNZ293].
pcaH	36	ATQ53690.1	protocatechuate 3,4-dioxygenase	1.13.11.3	/		Protocatechuate degradation	Brucella suis	Bacteria;Proteobacteria; Alphaproteobacteria; Rhizobiales;Brucellaceae; Brucella	protocatechuate 3,4-dioxygenase, beta subunit; TIGR02422
pcaH	36	CCI77213.1	protocatechuate 3,4-dioxygenase	1.13.11.3	/		Protocatechuate degradation	Klebsiella pneumoniae subsp. rhinoscleromatis SB3432	Bacteria; Proteobacteria; Gammaproteobacteria; Enterobacterales;Enterobacteriaceae; Klebsiella	Protocatechuate 3,4-dioxygenase (3,4-PCD), beta subunit.
pcaH	36	ASL22343.1	protocatechuate 3,4-dioxygenase	1.13.11.3	/		Protocatechuate degradation	Mycobacterium chimaera	Bacteria; Actinobacteria; Corynebacteriales; Mycobacteriaceae;Mycobacterium; Mycobacterium avium complex (MAC).	protocatechuate 3,4-dioxygenase, beta subunit; TIGR02422
pcaH	36	ADX04097.1	protocatechuate 3,4-dioxygenase	1.13.11.3	/		Protocatechuate degradation	Acinetobacter baumannii 1656-2	Bacteria; Proteobacteria; Gammaproteobacteria; Pseudomonadales; Moraxellaceae; Acinetobacter; Acinetobacter calcoaceticus/baumannii complex.	protocatechuate 3,4-dioxygenase, beta subunit; TIGR02422
pcaH	36	KPQ16187.1	protocatechuate 3,4-dioxygenase	1.13.11.3	/		Protocatechuate degradation	Rhodobacteraceae bacterium HLUCCO18	Bacteria; Proteobacteria; Alphaproteobacteria; Rhodobacterales; Rhodobacteraceae	protocatechuate 3,4-dioxygenase beta subunit PcaH
pcaH	36	YP_111309.1	protocatechuate 3,4-dioxygenase	1.13.11.3	/		Protocatechuate degradation	Burkholderia pseudomallei K96243	Bacteria; Proteobacteria; Betaproteobacteria; Burkholderiales;Burkholderiaceae; Burkholderia; pseudomallei group	Protocatechuate 3,4-dioxygenase (3,4-PCD), beta subunit.
pcaH	36	AUA99334.1	protocatechuate 3,4-dioxygenase	1.13.11.3	/		Protocatechuate degradation	Pseudomonas aeruginosa	Bacteria; Proteobacteria; Gammaproteobacteria; Pseudomonadales;Pseudomonadaceae; Pseudomonas	Protocatechuate 3,4-dioxygenase beta subunit [Secondary metabolites biosynthesis, transport and catabolism]; cl26360
PcaB	37	AAC37149.1	beta-carboxy-cis,cis-muconate cycloisomerase/3-carboxy-cis,cis-muconate cycloisomerase	5.5.1.2	/	DNA sequences of genes encoding Acinetobacter calcoaceticus protocatechuate 3,4-dioxygenase: evidence indicating shuffling of genes and of DNA sequences within genes during their evolutionary divergence	lactonizing	Acinetobacter sp. ADP1	Bacteria; Proteobacteria; Gammaproteobacteria; Pseudomonadales; Moraxellaceae; Acinetobacter.	beta-carboxy-cis,cis-muconate cycloisomerase [Acinetobacter sp. ADP1].
PcaB	37	BAE45073.1	beta-carboxy-cis,cis-muconate cycloisomerase/3-carboxy-cis,cis-muconate cycloisomerase	5.5.1.2	/	Cloning and characterization of genes involved in the degradation of dibenzofuran by Terrabacter sp. strain DBF63	lactonizing	Terrabacter sp. DBF63	Bacteria; Actinobacteria; Micrococcales; Intrasporangiaceae; Terrabacter.	beta-carboxy-cis,cis-muconate cycloisomerase (plasmid) [Terrabacter sp. DBF63]
PcaC	38	AEV15581.1	gamma-carboxymuconolactone decarboxylase/4-carboxymuconolactone decarboxylase	4.1.1.44	/	Complete genome sequence of thermophilic Thermus sp. CCB_US3_UF1	decarboxylation	Thermus sp. CCB_US3_UF1	Bacteria; Deinococcus-Thermus; Deinococci; Thermales; Thermaceae; Thermus.	gamma-carboxymuconolactone decarboxylase [Thermus sp. CCB_US3_UF1].
PcaC	38	CAL98797.1	gamma-carboxymuconolactone decarboxylase/4-carboxymuconolactone decarboxylase	4.1.1.44	/	Complete genome sequence of the prototype lactic acid bacterium Lactococcus lactis subsp. cremoris MG1363	decarboxylation	Lactococcus lactis subsp. cremoris MG1363	Bacteria; Firmicutes; Bacilli; Lactobacillales; Streptococcaceae; Lactococcus	gamma-carboxymuconolactone decarboxylase [Lactococcus lactis subsp. cremoris MG1363].
PcaC	38	RAP22909.1	gamma-carboxymuconolactone decarboxylase/4-carboxymuconolactone decarboxylase	4.1.1.44	/	Genome Sequences of Twelve Sporeforming Bacillus Species Isolated from Foods	decarboxylation	Bacillus pumilus	Bacteria; Firmicutes; Bacilli; Bacillales; Bacillaceae; Bacillus.	gamma-carboxymuconolactone decarboxylase [Bacillus pumilus]
PcaC	38	AFN78893.1	gamma-carboxymuconolactone decarboxylase/4-carboxymuconolactone decarboxylase	4.1.1.44	/	Genome Sequence of Pseudomonas stutzeri Strain JM300 (DSM 10701), a Soil Isolate and Model Organism for Natural Transformation	decarboxylation	Pseudomonas stutzeri DSM 10701	Bacteria; Proteobacteria; Gammaproteobacteria; Pseudomonadales; Pseudomonadaceae; Pseudomonas.	gamma-carboxymuconolactone decarboxylase [Pseudomonas stutzeri DSM 10701]
PcaC	38	ADG40266.1	gamma-carboxymuconolactone decarboxylase/4-carboxymuconolactone decarboxylase	4.1.1.44	/	Complete genome sequence analysis of Leuconostoc kimchii IMSNU 11154	decarboxylation	Leuconostoc kimchii IMSNU 11154	Bacteria; Firmicutes; Bacilli; Lactobacillales; Leuconostocaceae; Leuconostoc.	gamma-carboxymuconolactone decarboxylase [Leuconostoc kimchii IMSNU 11154]
PcaC	38	EMU51638.1	gamma-carboxymuconolactone decarboxylase/4-carboxymuconolactone decarboxylase	4.1.1.44	/	Genomic insights into the fate of colistin resistance and Acinetobacter baumannii during patient treatment	decarboxylation	Acinetobacter baumannii ABNIH24	Bacteria; Proteobacteria; Gammaproteobacteria; Pseudomonadales; Moraxellaceae; Acinetobacter; Acinetobacter calcoaceticus/baumannii complex.	gamma-carboxymuconolactone decarboxylase [Acinetobacter baumannii ABNIH24]
PcaC	38	EJZ17769.1	gamma-carboxymuconolactone decarboxylase/4-carboxymuconolactone decarboxylase	4.1.1.44	/	Rhizobium popolucaae sp. nov. from Phaseolus vulgaris nodules in traditional Amerindian polycultures in the rain forest Los Tuxtlas, Mexico	decarboxylation	Rhizobium sp. Pop5	Bacteria; Proteobacteria; Alphaproteobacteria; Rhizobiales; Rhizobiaceae; Rhizobium/Agrobacterium group; Rhizobium.	gamma-carboxymuconolactone decarboxylase [Rhizobium sp. Pop5]
PcaC	38	CCE99572.1	gamma-carboxymuconolactone decarboxylase/4-carboxymuconolactone decarboxylase	4.1.1.44	/	Genome sequence of the soybean symbiont Sinorhizobium fredii HH103	decarboxylation	Sinorhizobium fredii HH103	Bacteria; Proteobacteria; Alphaproteobacteria; Rhizobiales; Rhizobiaceae; Sinorhizobium/Ensifer group; Sinorhizobium.	gamma carboxymuconolactone decarboxylase (plasmid) [Sinorhizobium fredii HH103]
PcaC	38	OUL96420.1	gamma-carboxymuconolactone decarboxylase/4-carboxymuconolactone decarboxylase	4.1.1.44	/	Draft genome sequences of three fungal-interactive Paraburkholderia terrae strains, BS007, BS110 and BS437	decarboxylation	Paraburkholderia hospita	Bacteria; Proteobacteria; Betaproteobacteria; Burkholderiales; Burkholderiaceae; Paraburkholderia.	gamma-carboxymuconolactone decarboxylase [Paraburkholderia hospita]
PcaC	38	PJI55278.1	gamma-carboxymuconolactone decarboxylase/4-carboxymuconolactone decarboxylase	4.1.1.44	/	Draft genome sequencing of Methylobacterium radiotolerans kut39	decarboxylation	Methylobacterium radiotolerans	Bacteria; Proteobacteria; Alphaproteobacteria; Rhizobiales; Methylobacteriaceae; Methylobacterium.	gamma-carboxymuconolactone decarboxylase [Methylobacterium radiotolerans]
pcaD	39	BAV26735.1	beta-ketoadipate enol-lactone hydrolase/3-oxoadipate enol-lactonase	3.1.1.24	/	Draft genome sequence of Pseudomonassp. LAB-08 isolated from TCE contaminated aquifer soil	hydrolyzed	Pseudomonas sp. LAB-08	Bacteria; Proteobacteria; Gammaproteobacteria; Pseudomonadales; Pseudomonadaceae; Pseudomonas.	beta-ketoadipate enol-lactone hydrolase [Pseudomonas sp. LAB-08]
pcaD	39	BAU85595.1	beta-ketoadipate enol-lactone hydrolase/3-oxoadipate enol-lactonase	3.1.1.24	/	Complete Genome Sequence of Thiostrepton-Producing Streptomyces laurentii ATCC 31255	hydrolyzed	Streptomyces laurentii	Bacteria; Actinobacteria; Streptomycetales; Streptomycetaceae; Streptomyces.	beta-ketoadipate enol-lactone hydrolase [Streptomyces laurentii].
pcaD	39	KYD02566.1	beta-ketoadipate enol-lactone hydrolase/3-oxoadipate enol-lactonase	3.1.1.24	/	Genome Sequences of 12 Spore-Forming Bacillus Species, Comprising Bacillus coagulans, Bacillus licheniformis, Bacillus amyloliquefaciens, Bacillus sporothermodurans, and Bacillus vallismortis, Isolated from Foods	hydrolyzed	Bacillus atrophaeus	Bacteria; Firmicutes; Bacilli; Bacillales; Bacillaceae; Bacillus.	beta-ketoadipate enol-lactone hydrolase [Bacillus atrophaeus]
pcaD	39	ELK40083.1	beta-ketoadipate enol-lactone hydrolase/3-oxoadipate enol-lactonase	3.1.1.24	/	Draft Genome Sequence of Brevibacillus sp. Strain BAB-2500, a Strain That Might Play an Important Role in Agriculture	hydrolyzed	Brevibacillus agri BAB-2500	Bacteria; Firmicutes; Bacilli; Bacillales; Paenibacillaceae; Brevibacillus	beta-ketoadipate enol-lactone hydrolase [Brevibacillus agri BAB-2500]
pcaD	39	AHW88633.1	beta-ketoadipate enol-lactone hydrolase/3-oxoadipate enol-lactonase	3.1.1.24	/	Complete Genome sequence and Comparative Genome Analysis of Klebsiella oxytoca HKOPL1 isolated from Giant Panda Feces	hydrolyzed	Klebsiella michiganensis HKOPL1	Bacteria; Proteobacteria; Gammaproteobacteria; Enterobacterales; Enterobacteriaceae; Klebsiella.	beta-ketoadipate enol-lactone hydrolase [Klebsiella michiganensis HKOPL1]
pcaD	39	GAE52390.1	beta-ketoadipate enol-lactone hydrolase/3-oxoadipate enol-lactonase	3.1.1.24	/	Genome sequence and analysis of Xanthomonas arboricola pv. Pruni	hydrolyzed	Xanthomonas arboricola pv. pruni str. MAFF 311562	Bacteria; Proteobacteria; Gammaproteobacteria; Xanthomonadales; Xanthomonadaceae; Xanthomonas.	beta-ketoadipate enol-lactone hydrolase [Xanthomonas arboricola pv. pruni str. MAFF 311562]
pcaD	39	AIY44658.1	beta-ketoadipate enol-lactone hydrolase/3-oxoadipate enol-lactonase	3.1.1.24	/	Complete Genome Sequence of Mycobacterium sp. Strain VKM Ac-1817D, Capable of Producing 9alpha-Hydroxy-androst-4-ene-3,17-dione from Phytosterol	hydrolyzed	Mycobacterium sp. VKM Ac-1817D	Bacteria; Actinobacteria; Corynebacteriales; Mycobacteriaceae; Mycobacterium.	beta-ketoadipate enol-lactone hydrolase [Mycobacterium sp. VKM Ac-1817D]
pcaD	39	CUU26471.1	beta-ketoadipate enol-lactone hydrolase/3-oxoadipate enol-lactonase	3.1.1.24	/		hydrolyzed	Janthinobacterium sp. CG23_2	Bacteria; Proteobacteria; Betaproteobacteria; Burkholderiales; Oxalobacteraceae; Janthinobacterium.	beta-ketoadipate enol-lactone hydrolase [Janthinobacterium sp. CG23_2]
pcaD	39	CCE99571.1	beta-ketoadipate enol-lactone hydrolase/3-oxoadipate enol-lactonase	3.1.1.24	/	Genome sequence of the soybean symbiont Sinorhizobium fredii HH103	hydrolyzed	Sinorhizobium fredii HH103	Bacteria; Proteobacteria; Alphaproteobacteria; Rhizobiales; Rhizobiaceae; Sinorhizobium/Ensifer group; Sinorhizobium.	beta-ketoadipate enol-lactone hydrolase (plasmid) [Sinorhizobium fredii HH103]
pcaD	39	GAL79754.1	beta-ketoadipate enol-lactone hydrolase/3-oxoadipate enol-lactonase	3.1.1.24	/	Draft Genome Sequences of Marine Flavobacterium Algibacter lectus Strains SS8 and NR4	hydrolyzed	Algibacter lectus	Bacteria; Bacteroidetes; Flavobacteriia; Flavobacteriales; Flavobacteriaceae; Algibacter.	beta-ketoadipate enol-lactone hydrolase [Algibacter lectus]
PcaI	40	BAH79107.1	4-hydroxybenzoate 3-hydroxylase	2.8.3.6	/		4-hydroxybenzoate 3-hydroxylase	Paenibacillus sp. JJ-1b	Bacteria; Firmicutes; Bacilli; Bacillales; Paenibacillaceae; Paenibacillus.	4-hydroxybenzoate 3-hydroxylase [Paenibacillus sp. JJ-1b]
PcaI	40	C4TP09.1	4-hydroxybenzoate 3-hydroxylase	2.8.3.6	/		4-hydroxybenzoate 3-hydroxylase	Paenibacillus sp.	Bacteria; Firmicutes; Bacilli; Bacillales; Paenibacillaceae;Paenibacillus.	RecName: Full=4-hydroxybenzoate 3-monooxygenase (NAD(P)H); AltName: Full=4-hydroxybenzoate 3-hydroxylase; Short=4HB 3-hydroxylase
PcaJ	40	AAA25922.1	beta-ketoadipate succinyl-coenzyme A transferase	2.8.3.6	/		beta-ketoadipate succinyl-coenzyme A transferase	Pseudomonas putida	Bacteria; Proteobacteria; Gammaproteobacteria; Pseudomonadales;Pseudomonadaceae; Pseudomonas.	beta-ketoadipate succinyl-CoA transferase [Pseudomonas putida]
PcaJ	40	P0A102.2	beta-ketoadipate succinyl-coenzyme A transferase	2.8.3.6	/		beta-ketoadipate succinyl-coenzyme A transferase	Pseudomonas putida	Bacteria; Proteobacteria; Gammaproteobacteria; Pseudomonadales; Pseudomonadaceae; Pseudomonas.	RecName: Full=3-oxoadipate CoA-transferase subunit B; AltName: Full=Beta-ketoadipate:succinyl-CoA transferase subunit B
LDS	10	WP_009279923.1	lignostilbene-α,β-dioxygenase	1.13.11.43	/		lignin breakdown	Fibrisoma limi	Bacteria; Bacteroidetes; Cytophagia; Cytophagales; Cytophagaceae;Fibrisoma.	lignostilbene alpha-beta-dioxygenase [Fibrisoma limi]
LDS	10	EFQ64193.1	lignostilbene dioxygenase	1.13.11.43	/		lignin breakdown	Pseudomonas fluorescens WH6	Bacteria; Proteobacteria; Gammaproteobacteria; Pseudomonadales;Pseudomonadaceae; Pseudomonas.	lignostilbene dioxygenase [Pseudomonas fluorescens WH6]
LDS	10	WP_020729620.1	lignostilbene-α,β-dioxygenase	1.13.11.43	/		lignin breakdown	Mycobacterium marinum	Bacteria; Actinobacteria; Corynebacteriales; Mycobacteriaceae; Mycobacterium.	lignostilbene alpha-beta-dioxygenase [Mycobacterium marinum]
LDS	10	Q53353.1	lignostilbene-α,β-dioxygenase	1.13.11.43	/		lignin breakdown	Sphingomonas paucimobilis	Bacteria; Proteobacteria; Alphaproteobacteria; Sphingomonadales;Sphingomonadaceae; Sphingomonas.	RecName: Full=Lignostilbene-alpha,beta-dioxygenase isozyme I; Short=LSD-I
LDS	10	KEI66621.1	lignostilbene-α,β-dioxygenase	1.13.11.43	/		lignin breakdown	Planktothrix agardhii NIVA-CYA 126/8	Bacteria; Cyanobacteria; Oscillatoriophycideae; Oscillatoriales;Microcoleaceae; Planktothrix.	lignostilbene-alpha,beta-dioxygenase [Planktothrix agardhii NIVA-CYA 126/8]
LDS	10	ENZ95167.1	lignostilbene-α,β-dioxygenase	1.13.11.43	/		lignin breakdown	Xanthomonas fragariae LMG 25863	Bacteria; Proteobacteria; Gammaproteobacteria; Xanthomonadales; Xanthomonadaceae; Xanthomonas.	lignostilbene-alpha,beta-dioxygenase [Xanthomonas fragariae LMG 25863]
LDS	10	NP_772430.1	lignostilbene-α,β-dioxygenase	1.13.11.43	/		lignin breakdown	Bradyrhizobium diazoefficiens USDA 110	Bacteria; Proteobacteria; Alphaproteobacteria; Rhizobiales;Bradyrhizobiaceae; Bradyrhizobium.	lignostilbene-alpha,beta-dioxygenase [Bradyrhizobium diazoefficiens USDA 110]
FerA	13	CDN64506.1	Feruloyl-CoA synthetase	6.2.1.34	/		ferulic acid into feruloyl CoA	Burkholderia cenocepacia H111	Bacteria; Proteobacteria; Betaproteobacteria; Burkholderiales;Burkholderiaceae; Burkholderia; Burkholderia cepacia complex.	feruloyl-CoA synthetase [Burkholderia cenocepacia H111]
FerA	13	WP_043145397.1	Feruloyl-CoA synthetase	6.2.1.34	/		ferulic acid into feruloyl CoA	Mameliella alba	Bacteria; Proteobacteria; Alphaproteobacteria; Rhodobacterales;Rhodobacteraceae; Mameliella.	feruloyl-CoA synthetase [Mameliella alba]
FerA	13	WP_058864242.1	Feruloyl-CoA synthetase	6.2.1.34	/		ferulic acid into feruloyl CoA	Ponticoccus marisrubri	Bacteria; Proteobacteria; Alphaproteobacteria; Rhodobacterales;Rhodobacteraceae; Ponticoccus.	feruloyl-CoA synthetase [Ponticoccus marisrubri]
FerA	13	KWT74508.1	Feruloyl-CoA synthetase	6.2.1.34	/		ferulic acid into feruloyl CoA	Comamonas testosteroni	Bacteria; Proteobacteria; Betaproteobacteria; Burkholderiales;Comamonadaceae; Comamonas.	feruloyl-CoA synthetase [Comamonas testosteroni]
FerA	13	BAS00659.1	Feruloyl-CoA synthetase	6.2.1.34	/		ferulic acid into feruloyl CoA	Blastochloris viridis	Bacteria; Proteobacteria; Alphaproteobacteria; Rhizobiales;Hyphomicrobiaceae; Blastochloris.	feruloyl-CoA synthetase [Blastochloris viridis]
FerA	13	AHB92081.1	Feruloyl-CoA synthetase	6.2.1.34	/		ferulic acid into feruloyl CoA	Acinetobacter baumannii ZW85-1	Bacteria; Proteobacteria; Gammaproteobacteria; Pseudomonadales;Moraxellaceae; Acinetobacter; Acinetobacter calcoaceticus/baumannii complex.	feruloyl-CoA synthetase [Acinetobacter baumannii ZW85-1]
FerA	13	AMN52108.1	Feruloyl-CoA synthetase	6.2.1.34	/		ferulic acid into feruloyl CoA	Labrenzia sp. CP4	Bacteria; Proteobacteria; Alphaproteobacteria; Rhodobacterales;Rhodobacteraceae; Labrenzia	feruloyl-CoA synthetase [Labrenzia sp. CP4]
FerA	13	WP_028880417.1	Feruloyl-CoA synthetase	6.2.1.34	/		ferulic acid into feruloyl CoA	Terasakiella pusilla	Bacteria; Proteobacteria; Alphaproteobacteria; Rhizobiales;Methylocystaceae; Terasakiella.	feruloyl-CoA synthetase [Terasakiella pusilla]
FerA	13	AAZ34168.1	Feruloyl-CoA synthetase	6.2.1.34	/		ferulic acid into feruloyl CoA	Pseudomonas savastanoi pv. phaseolicola 1448A	Bacteria; Proteobacteria; Gammaproteobacteria; Pseudomonadales;Pseudomonadaceae; Pseudomonas.	feruloyl-CoA synthetase [Pseudomonas savastanoi pv. phaseolicola 1448A]
FerB/FerB2	14,15	EZP48724.1	feruloyl-CoA hydratases/lyases	4.2.1.101	/	Cloning and Characterization of the Ferulic Acid Catabolic Genesof Sphingomonas paucimobilis SYK-6	catalyze the side chain cleavage of ferulic acid to give vanillin and acetyl-CoA.	Sphingomonas sp. RIT328	Bacteria; Proteobacteria; Alphaproteobacteria; Sphingomonadales;Sphingomonadaceae; Sphingomonas.	feruloyl-CoA hydratase/lyase [Sphingomonas sp. RIT328]
FerB/FerB2	14,15	BAK67178.1	feruloyl-CoA hydratases/lyases	4.2.1.101	/	Cloning and Characterization of the Ferulic Acid Catabolic Genesof Sphingomonas paucimobilis SYK-7	catalyze the side chain cleavage of ferulic acid to give vanillin and acetyl-CoA.	Sphingobium sp. SYK-6	Bacteria; Proteobacteria; Alphaproteobacteria; Sphingomonadales;Sphingomonadaceae; Sphingobium.	feruloyl-CoA hydratase/lyase [Sphingobium sp. SYK-6]
FerB/FerB2	14,15	BAC79254.1	feruloyl-CoA hydratases/lyases	4.2.1.101	/	Cloning and Characterization of the Ferulic Acid Catabolic Genesof Sphingomonas paucimobilis SYK-8	catalyze the side chain cleavage of ferulic acid to give vanillin and acetyl-CoA.	Sphingomonas paucimobilis	Bacteria; Proteobacteria; Alphaproteobacteria; Sphingomonadales;Sphingomonadaceae; Sphingomonas.	feruloyl-CoA hydratase/lyase [Sphingomonas paucimobilis]
FADS	16	ACJ26748.1	Ferulic acid decarboxylase	4.1.1.102	/		converts hydroxycinnamic acids into the corresponding 4-vinyl aromatic compounds	Enterobacter sp. Px6-4	Bacteria; Proteobacteria; Gammaproteobacteria; Enterobacterales;Enterobacteriaceae; Enterobacter	ferulic acid decarboxylase [Enterobacter sp. Px6-4]
FADS	16	AKB07851.1	Ferulic acid decarboxylase	4.1.1.102	/		converts hydroxycinnamic acids into the corresponding 6-vinyl aromatic compounds	Vibrio cholerae	Bacteria; Proteobacteria; Gammaproteobacteria; Vibrionales;Vibrionaceae; Vibrio.	ferulic acid decarboxylase [Vibrio cholerae]
FADS	16	OUE88641.1	Ferulic acid decarboxylase	4.1.1.102	/		converts hydroxycinnamic acids into the corresponding 7-vinyl aromatic compounds	Klebsiella aerogenes	Bacteria; Proteobacteria; Gammaproteobacteria; Enterobacterales;Enterobacteriaceae; Klebsiella.	ferulic acid decarboxylase [Klebsiella aerogenes]
FADS	16	OUF48706.1	Ferulic acid decarboxylase	4.1.1.102	/		converts hydroxycinnamic acids into the corresponding 8-vinyl aromatic compounds	Pluralibacter gergoviae	Bacteria; Proteobacteria; Gammaproteobacteria; Enterobacterales;Enterobacteriaceae; Pluralibacter.	ferulic acid decarboxylase [Pluralibacter gergoviae]
VPRS	17		vinylphenol reductase	/	/		catalyses the reduction of vinylphenols into ethylphenols.	BrettanomyceslDekkera	-
PraB	44	BAH79100.1	2-hydroxymuconate-6-semialdehyde dehydrogenase/2-hydroxymuconate-6-semialdehyde dehydrogenase	1.2.1.85	/		2-hydroxymuconate-6-semialdehyde degradation	Paenibacillus.	Bacteria; Firmicutes; Bacilli; Bacillales; Paenibacillaceae;	2-hydroxymuconate-6-semialdehyde dehydrogenase [Paenibacillus sp. JJ-1b]
PraC	45	ADR18836.1	4-oxalocrotonate tautomerase/2-hydroxymuconate tautomerase	5.3.2.6	/		4-oxalocrotonate tautomerase	Calditerrivibrio nitroreducens DSM 19672	Bacteria; Deferribacteres; Deferribacterales; Deferribacteraceae.	4-oxalocrotonate tautomerase [Calditerrivibrio nitroreducens DSM
PraC	45	AFY70660.1	4-oxalocrotonate tautomerase/2-hydroxymuconate tautomerase	5.3.2.6	/		4-oxalocrotonate tautomerase	Pseudanabaena sp. PCC 7367	Bacteria; Cyanobacteria; Synechococcales; Pseudanabaenaceae;Pseudanabaena.	4-oxalocrotonate tautomerase [Pseudanabaena sp. PCC 7367].
PraC	45	ADY55966.1	4-oxalocrotonate tautomerase/2-hydroxymuconate tautomerase	5.3.2.6	/		4-oxalocrotonate tautomerase	Syntrophobotulus glycolicus DSM 8271	Bacteria; Firmicutes; Clostridia; Clostridiales; Peptococcaceae;Syntrophobotulus.	4-oxalocrotonate tautomerase [Syntrophobotulus glycolicus DSM 8271]
PraC	45	AEH87674.1	4-oxalocrotonate tautomerase/2-hydroxymuconate tautomerase	5.3.2.6	/		4-oxalocrotonate tautomerase	Mesorhizobium opportunistum WSM2075	Bacteria; Proteobacteria; Alphaproteobacteria; Rhizobiales; Phyllobacteriaceae; Mesorhizobium.	4-oxalocrotonate tautomerase [Mesorhizobium opportunistum WSM2075]
PraC	45	KPI02093.1	4-oxalocrotonate tautomerase/2-hydroxymuconate tautomerase	5.3.2.6	/		4-oxalocrotonate tautomerase	Actinobacteria bacterium OK006	Bacteria; Actinobacteria.	4-oxalocrotonate tautomerase [Actinobacteria bacterium OK006]
PraC	45	ADN59822.1	4-oxalocrotonate tautomerase/2-hydroxymuconate tautomerase	5.3.2.6	/		4-oxalocrotonate tautomerase	Burkholderia sp. CCGE1003	Bacteria; Proteobacteria; Betaproteobacteria; Burkholderiales; Burkholderiaceae; Burkholderia.	4-oxalocrotonate tautomerase [Burkholderia sp. CCGE1003]
PraC	45	AEH88853.1	4-oxalocrotonate tautomerase/2-hydroxymuconate tautomerase	5.3.2.6	/		4-oxalocrotonate tautomerase	Mesorhizobium opportunistum WSM2075	Bacteria; Proteobacteria; Alphaproteobacteria; Rhizobiales;Phyllobacteriaceae; Mesorhizobium.	Bacteria; Proteobacteria; Alphaproteobacteria; Rhizobiales; Phyllobacteriaceae; Mesorhizobium.
PraD	46	EIJ36758.1	4-oxalocrotonate decarboxylase	4.1.1.77	/		4-oxalocrotonate decarboxylase	Thiothrix nivea DSM 5205	Bacteria; Proteobacteria; Gammaproteobacteria; Thiotrichales;Thiotrichaceae; Thiothrix.	4-oxalocrotonate decarboxylase [Thiothrix nivea DSM 5205].
PraD	46	AEW06456.1	4-oxalocrotonate decarboxylase	4.1.1.77	/		4-oxalocrotonate decarboxylase	Sulfobacillus acidophilus DSM 10332	Bacteria; Firmicutes; Clostridia; Clostridiales; Clostridiales Family XVII. Incertae Sedis; Sulfobacillus.	4-oxalocrotonate decarboxylase [Sulfobacillus acidophilus DSM 10332]
PraD	46	KDB09352.1	4-oxalocrotonate decarboxylase	4.1.1.77	/		4-oxalocrotonate decarboxylase	Burkholderia sp. Lig30	Bacteria; Proteobacteria; Betaproteobacteria; Burkholderiales;Burkholderiaceae; Burkholderia.	4-oxalocrotonate decarboxylase [Burkholderia sp. lig30]
PraD	46	ACD29704.1	4-oxalocrotonate decarboxylase	4.1.1.77	/		4-oxalocrotonate decarboxylase	Ralstonia pickettii 12J	Bacteria; Proteobacteria; Betaproteobacteria; Burkholderiales;Burkholderiaceae; Ralstonia.	4-oxalocrotonate decarboxylase [Ralstonia pickettii 12J]
PraD	46	EUB75300.1	4-oxalocrotonate decarboxylase	4.1.1.77	/		4-oxalocrotonate decarboxylase	Pseudomonas sp. GM41(2012)	Bacteria; Proteobacteria; Gammaproteobacteria; Pseudomonadales;Pseudomonadaceae; Pseudomonas.	4-oxalocrotonate decarboxylase [Pseudomonas sp. GM41(2012)]
PraD	46	ACD15884.1	4-oxalocrotonate decarboxylase	4.1.1.77	/		4-oxalocrotonate decarboxylase	0	Bacteria; Proteobacteria; Betaproteobacteria; Burkholderiales; Burkholderiaceae; Paraburkholderia.	4-oxalocrotonate decarboxylase [Paraburkholderia phytofirmans PsJN]
PraD	46	YP_001634974.1	4-oxalocrotonate decarboxylase	4.1.1.77	/		4-oxalocrotonate decarboxylase	Chloroflexus aurantiacus J-10-fl	Bacteria; Chloroflexi; Chloroflexia; Chloroflexales;Chloroflexineae; Chloroflexaceae; Chloroflexus.	4-oxalocrotonate decarboxylase [Paraburkholderia phytofirmans PsJN]
PraD	46	AAD03835.1	4-oxalocrotonate decarboxylase	4.1.1.77	/		4-oxalocrotonate decarboxylase	Sphingobium chungbukense	Bacteria;Proteobacteria; Alphaproteobacteria; Sphingomonadales;Sphingomonadaceae; Sphingobium.	4-oxalocrotonate decarboxylase [Sphingobium chungbukense]
PraE	47	WP_102976318.1	2-hydroxypenta-2,4-dienoate hydratase/2-oxopent-4-enoate hydratase	4.2.1.80	/		2-hydroxypenta-2,4-dienoate hydratase	Arthrobacter sp. AFG7.2	Bacteria; Actinobacteria; Micrococcales; Micrococcaceae;Arthrobacter.	2-hydroxypenta-2,4-dienoate hydratase [Arthrobacter sp. AFG7.2]
PraE	47	PMP79309.1	2-hydroxypenta-2,4-dienoate hydratase/2-oxopent-4-enoate hydratase	4.2.1.80	/		2-hydroxypenta-2,4-dienoate hydratase	Chloroflexus aggregans	Bacteria; Chloroflexi; Chloroflexia; Chloroflexales; Chloroflexineae; Chloroflexaceae; Chloroflexus.	2-hydroxypenta-2,4-dienoate hydratase, partial [Chloroflexus aggregans]
PraE	47	WP_087078229.1	2-hydroxypenta-2,4-dienoate hydratase/2-oxopent-4-enoate hydratase	4.2.1.80	/		2-hydroxypenta-2,4-dienoate hydratase	Mycobacterium dioxanotrophicus	Bacteria; Actinobacteria; Corynebacteriales; Mycobacteriaceae; Mycobacterium.	2-hydroxypenta-2,4-dienoate hydratase [Mycobacterium dioxanotrophicus]
PraE	47	WP_077488838.1	2-hydroxypenta-2,4-dienoate hydratase/2-oxopent-4-enoate hydratase	4.2.1.80	/		2-hydroxypenta-2,4-dienoate hydratase	Sinomonas mesophila	Bacteria; Actinobacteria; Micrococcales; Micrococcaceae; Sinomonas.	2-hydroxypenta-2,4-dienoate hydratase [Sinomonas mesophila]
PraE	47	BAN29623.1	2-hydroxypenta-2,4-dienoate hydratase/2-oxopent-4-enoate hydratase	4.2.1.80	/		2-hydroxypenta-2,4-dienoate hydratase	Mycobacterium avium subsp. hominissuis TH135	Bacteria; Actinobacteria; Corynebacteriales; Mycobacteriaceae;Mycobacterium; Mycobacterium avium complex (MAC).	2-hydroxypenta-2,4-dienoate hydratase [Mycobacterium avium subsp. hominissuis TH135]
PraF	48	AEW06457.1	4-hydroxy-2-oxovalerate aldolase	4.1.3.39	/		4-hydroxy-2-oxovalerate aldolase	Sulfobacillus acidophilus DSM 10332	Bacteria; Firmicutes; Clostridia; Clostridiales; Clostridiales Family XVII. Incertae Sedis; Sulfobacillus.	4-hydroxy-2-oxovalerate aldolase [Sulfobacillus acidophilus DSM 10332]
PraF	48	ADU47615.1	4-hydroxy-2-oxovalerate aldolase	4.1.3.39	/		4-hydroxy-2-oxovalerate aldolase	Intrasporangium calvum DSM 43043	Bacteria; Actinobacteria; Micrococcales; Intrasporangiaceae; Intrasporangium.	4-hydroxy-2-oxovalerate aldolase [Intrasporangium calvum DSM 43043]
PraF	48	AEH47908.1	4-hydroxy-2-oxovalerate aldolase	4.1.3.39	/		4-hydroxy-2-oxovalerate aldolase	Parageobacillus thermoglucosidasius C56-YS93	Bacteria; Firmicutes; Bacilli; Bacillales; Bacillaceae;Parageobacillus.	4-hydroxy-2-oxovalerate aldolase [Parageobacillus thermoglucosidasius C56-YS93]
PraF	48	KPI13097.1	4-hydroxy-2-oxovalerate aldolase	4.1.3.39	/		4-hydroxy-2-oxovalerate aldolase	Actinobacteria bacterium OV450	Bacteria; Actinobacteria.	4-hydroxy-2-oxovalerate aldolase [Actinobacteria bacterium OV450]
PraF	48	ADL07159.1	4-hydroxy-2-oxovalerate aldolase	4.1.3.39	/		4-hydroxy-2-oxovalerate aldolase	Thermosediminibacter oceani DSM 16646	Bacteria; Firmicutes; Clostridia; Thermoanaerobacterales; Thermoanaerobacterales Family III. Incertae Sedis;Thermosediminibacter.	4-hydroxy-2-oxovalerate aldolase [Thermosediminibacter oceani DSM 16646]
PraF	48	AEF94769.1	4-hydroxy-2-oxovalerate aldolase	4.1.3.39	/		4-hydroxy-2-oxovalerate aldolase	Desulfotomaculum nigrificans CO-1-SRB	Bacteria; Firmicutes; Clostridia; Clostridiales; Peptococcaceae;Desulfotomaculum.	4-hydroxy-2-oxovalerate aldolase [Desulfotomaculum nigrificans CO-1-SRB]
PraF	48	EUB75297.1	4-hydroxy-2-oxovalerate aldolase	4.1.3.39	/		4-hydroxy-2-oxovalerate aldolase	Pseudomonas sp. GM41(2012)	Bacteria; Proteobacteria; Gammaproteobacteria; Pseudomonadales; Pseudomonadaceae; Pseudomonas.	4-hydroxy-2-oxovalerate aldolase [Pseudomonas sp. GM41(2012)]
PraH	43	BAH79106.1	5-carboxy-2-hydroxymuconate-6-semialdehyde(5CHMS) decarboxylase	/	/	Uncovering the protocatechuate 2,3-cleavage pathway genes	decarboxylation	Paenibacillus sp. JJ-1b	Bacteria; Firmicutes; Bacilli; Bacillales; Paenibacillaceae; Paenibacillus.	5-carboxy-2-hydroxymuconate-6-semialdehyde decarboxylase [Paenibacillus sp. JJ-1b]
PraH	43	ADC50568.1	5-carboxy-2-hydroxymuconate-6-semialdehyde(5CHMS) decarboxylase	/	/	Genome of alkaliphilic Bacillus pseudofirmus OF4 reveals adaptations that support the ability to grow in an external pH range from 7.5 to 11.4	decarboxylation	Bacillus pseudofirmus OF4	Bacteria; Firmicutes; Bacilli; Bacillales; Bacillaceae; Bacillus.	5-carboxy-2-hydroxymuconate-6-semialdehyde decarboxylase [Bacillus pseudofirmus OF4]
PraH	43	EKN63555.1	5-carboxy-2-hydroxymuconate-6-semialdehyde(5CHMS) decarboxylase	/	/	Redundancy and modularity in membrane-associated dissimilatory nitrate reduction in Bacillus	decarboxylation	Bacillus azotoformans LMG 9581	Bacteria; Firmicutes; Bacilli; Bacillales; Bacillaceae; Bacillus.	5-carboxy-2-hydroxymuconate-6-semialdehyde decarboxylase [Bacillus azotoformans LMG 9581]
PraG	49	AEW06458.1	acetaldehyde dehydrogenase	1.2.1.10	/	Complete genome sequence of the moderately thermophilic mineral-sulfide-oxidizing firmicute Sulfobacillus acidophilus type strain (NAL(T))	acylating	Sulfobacillus acidophilus DSM 10332	Bacteria; Firmicutes; Clostridia; Clostridiales; Clostridiales Family XVII. Incertae Sedis; Sulfobacillus.	acetaldehyde dehydrogenase [Sulfobacillus acidophilus DSM 10332]
PraG	49	ADU51882.1	acetaldehyde dehydrogenase	1.2.1.10	/	Complete genome sequence of Thermaerobacter marianensis type strain (7p75a	acylating	Thermaerobacter marianensis DSM 12885	Bacteria; Firmicutes; Clostridia; Clostridiales; Clostridiales Family XVII. Incertae Sedis; Thermaerobacter.	acetaldehyde dehydrogenase [Thermaerobacter marianensis DSM 12885] GenBank: ADU51882.1
PraG	49	EIJ36756.1	acetaldehyde dehydrogenase	1.2.1.10	/		acylating	Thiothrix nivea DSM 5205	Bacteria; Proteobacteria; Gammaproteobacteria; Thiotrichales;Thiotrichaceae; Thiothrix.	acetaldehyde dehydrogenase [Thiothrix nivea DSM 5205]
PraG	49	ADL07158.1	acetaldehyde dehydrogenase	1.2.1.10	/	Complete genome sequence of Thermosediminibacter oceani type strain (JW/IW-1228P)	acylating	Thermosediminibacter oceani DSM 16646	Bacteria; Firmicutes; Clostridia; Thermoanaerobacterales;Thermoanaerobacterales Family III. Incertae Sedis; Thermosediminibacter.	acetaldehyde dehydrogenase [Thermosediminibacter oceani DSM 16646]
PraG	49	AFZ09625.1	acetaldehyde dehydrogenase	1.2.1.10	/		acylating	Oscillatoria nigro-viridis PCC 7112	Bacteria; Cyanobacteria; Oscillatoriophycideae; Oscillatoriales; Oscillatoriaceae; Oscillatoria.	acetaldehyde dehydrogenase [Oscillatoria nigro-viridis PCC 7112]
PraG	49	ELS32105.1	acetaldehyde dehydrogenase	1.2.1.10	/	Improving the coverage of the cyanobacterial phylum using diversity-driven genome sequencing	acylating	Pseudanabaena biceps PCC 7429	Bacteria; Cyanobacteria; Synechococcales; Pseudanabaenaceae; Pseudanabaena.	acetaldehyde dehydrogenase [Pseudanabaena biceps PCC 7429]
PraG	49	KPI20332.1	acetaldehyde dehydrogenase	1.2.1.10	/		acylating	Actinobacteria bacterium OK074	Bacteria; Actinobacteria.	Acetaldehyde dehydrogenase [Actinobacteria bacterium OK074]
PraG	49	KDB05892.1	acetaldehyde dehydrogenase	1.2.1.10	/	Draft Genome Sequence of the Lignin-Degrading Burkholderia sp.Strain LIG30, Isolated from Wet Tropical Forest Soil	acylating	Burkholderia sp. Lig30	Bacteria; Proteobacteria; Betaproteobacteria; Burkholderiales; Burkholderiaceae; Burkholderia.	Acetaldehyde dehydrogenase [Burkholderia sp. lig30]
PraA	42	BAH79099.1	protocatechuate 2,3-dioxygenase	1.13.11.-			Protocatechuate degradation	Paenibacillus sp. JJ-1b	Bacteria; Firmicutes; Bacilli; Bacillales; Paenibacillaceae;Paenibacillus	Catalytic LigB subunit of aromatic ring-opening dioxygenase
LACs	0	WP_123691306.1	Laccases	1.10.3.2	AA1		multicopper oxidase domain-containing protein	Delftia acidovorans	Bacteria; Proteobacteria; Betaproteobacteria; Burkholderiales; Comamonadaceae; Delftia.	multicopper oxidase domain-containing protein [Delftia acidovorans].
LACs	0	WP_224841199.1	Laccases	1.10.3.2	AA1		multicopper oxidase	Bacillus tianshenii	Bacteria; Firmicutes; Bacilli; Bacillales; Bacillaceae; Bacillus.
LACs	0	WP_223217553.1	Laccases	1.10.3.2	AA1		multicopper oxidase domain-containing protein	Paraburkholderia phenoliruptrix	Bacteria; Proteobacteria; Betaproteobacteria; Burkholderiales;Burkholderiaceae; Paraburkholderia.
LACs	0	WP_222832908.1	Laccases	1.10.3.2	AA1		multicopper oxidase domain-containing protein	Pseudomonas sp. SC3(2021)	Bacteria; Proteobacteria; Gammaproteobacteria; Pseudomonadales;Pseudomonadaceae; Pseudomonas.
DypA/DyPs	6	UniProt：D1A807	A type dye-decolorizing peroxidase/lignin peroxidase	1.11.1.13	AA2		Dyp-type peroxidase	Thermomonospora curvata (strain ATCC 19995	Bacteria;Actinobacteria;Streptosporangiales;Thermomonosporaceae;Thermomonospora	TcDyP Iron, Metal-binding
DypC/DyPs	6	WP_039791543	C type dye-decolorizing peroxidase/lignin peroxidase	1.11.1.13	AA2		Dyp-type peroxidase	Dyp-type peroxidase [Amycolatopsis sp. ATCC 39116/75iV2]	Bacteria; Actinobacteria; Pseudonocardiales; Pseudonocardiaceae; Amycolatopsis; unclassified Amycolatopsis.	Dyp-type peroxidase [Amycolatopsis sp. ATCC 39116].

## Sheet: Table S2
Table S2 The related ratios of lignin phenols were summarized, indicating demethyl/demethoxide degradation, and degradation process, vegetation source etc.
Haima cold seep Samples (mean)	V(μg/g)	C(μg/g)	S(μg/g)	Σ8 (μg/g)	P(μg/g)	S/V	C/V	P/(V+S)	(Ad/Al)v	Λ8 (mg/100 mg OC)	OC(μg/mg)
HMROV1	9.43	0.09	7.59	17.11	18.04	0.81	0.01	1.06	0.23	0.0654387	26.14
HMROV2	14.46	4.33	10.87	29.66	13.98	0.75	0.3	0.55	0.8	0.186546	15.9
HMROV3	11.72	0.11	11.47	23.3	20.49	0.98	0.01	0.88	0.41	0.143483	16.24
HMROV4	10.49	2.57	9.13	22.19	24.4	0.87	0.25	1.24	0.59	0.0957188	23.18
HMROV5	4.53	0.97	4.46	9.96	25	0.98	0.21	2.78	0.57	0.116461	8.55
Note: V, Vanillyl phenols; C, Vanillyl phenols; S, Syringlyl phenols; Σ8, lignin phenols of Vanillyl,Syringyl, Cinnamyl; P, p-hydroxyl phenols; S/V, It can distinguish between gymnosperm (S/V = 0) and angiosperm (S/V > 0) production (Hedges and Mann, 1979); C/V, Woody (C/V = 0) and non-woody (C/V > 0) tissues (Hedges and Mann,1979); P/(S +V), Indicates demethyl/demethoxide degradation, and the ra…

## Sheet: Table S3
Table S3 Summary information of the high-quality MAGs with lignin-decomposition related gene
No.	Name	Relative abundance of bins in different layer samples(RPKM)					Lignin Degradation genes in Table S1 database	Taxa
		lignin1	lignin2	lignin3	lignin4	lignin5		Domain	Phylum	Class	Order	Family	Genus	Species
1	zmz_bin17	0.739281	0	0	0	0	/	d__Bacteria	p__Pseudomonadota	c__Gammaproteobacteria	o__Enterobacterales	f__Alteromonadaceae	g__Pseudidiomarina	s__Pseudidiomarina donghaiensis
2	zmz_bin19	0.83229	0	0	0	0	/	d__Bacteria	p__Bacillota	c__Bacilli	o__Paenibacillales	f__Paenibacillaceae	g__	s__
3	zmz_bin23	0	0	0	1.17664	0	/	d__Bacteria	p__Pseudomonadota	c__Gammaproteobacteria	o__Pseudomonadales	f__Oleiphilaceae	g__Marinobacter	s__Marinobacter segnicrescens
4	zmz_bin24	0	0	0	1.17664	0	/	d__Bacteria	p__Pseudomonadota	c__Gammaproteobacteria	o__Pseudomonadales	f__Oleiphilaceae	g__Marinobacter	s__Marinobacter segnicrescens
5	zmz_bin25	0	0	0	1.17664	0	/	d__Bacteria	p__Pseudomonadota	c__Gammaproteobacteria	o__Pseudomonadales	f__Oleiphilaceae	g__Marinobacter	s__Marinobacter segnicrescens
6	zmz_bin46	3.914	2.74587	34.1786	2.61862	19.9694	/	d__Bacteria	p__Pseudomonadota	c__Gammaproteobacteria	o__Pseudomonadales	f__Pseudomonadaceae	g__Stutzerimonas	s__Stutzerimonas frequens
7	zmz_bin50	0	0	0.722334	0.428955	0.56301	/	d__Bacteria	p__Bacillota	c__Bacilli	o__Paenibacillales	f__Paenibacillaceae	g__Paenibacillus_AH	s__Paenibacillus_AH cisolokensis
8	zmz_bin53	6.50077	3.56361	5.76578	0.680166	0	/	d__Bacteria	p__Pseudomonadota	c__Gammaproteobacteria	o__Pseudomonadales	f__Pseudomonadaceae	g__Stutzerimonas	s__Stutzerimonas stutzeri_G
9	zmz_bin65	9.52695	0	0	0	0	/	d__Bacteria	p__Pseudomonadota	c__Gammaproteobacteria	o__Enterobacterales	f__Alteromonadaceae	g__Pseudidiomarina	s__Pseudidiomarina atlantica
10	zmz_bin68	0	0	0.967103	0.438331	0.888281	/	d__Bacteria	p__Bacillota	c__Bacilli	o__Paenibacillales	f__Paenibacillaceae	g__Paenibacillus_AH	s__Paenibacillus_AH cisolokensis
11	zmz_bin8	4.20333	2.42569	3.49197	1.02806	0	/	d__Bacteria	p__Pseudomonadota	c__Gammaproteobacteria	o__Pseudomonadales	f__Pseudomonadaceae	g__Stutzerimonas	s__Stutzerimonas stutzeri_G
12	zmz_bin58	1.25587	0	0	0	0	DesB;DypB;LigB;LigC;LigH;LigI;LigJ;LigM;LigW;LigY;PcaC;PcaJ;PraF;PraG	d__Bacteria	p__Actinomycetota	c__Actinomycetes	o__Streptosporangiales	f__Streptosporangiaceae	g__Thermopolyspora	s__
13	zmz_bin15	29.8991	41.5102	19.5283	41.7022	47.1928	DesB;LigA;LigC;LigK;LigV;PcaG;PcaH;PcaI;PcaJ;VanA;VanB	d__Bacteria	p__Pseudomonadota	c__Gammaproteobacteria	o__Burkholderiales	f__Burkholderiaceae	g__Pusillimonas_A	s__
14	zmz_bin3	27.1778	37.6172	18.1966	37.8032	42.9888	DesB;LigA;LigC;LigK;LigV;PcaG;PcaH;PcaI;PcaJ;VanA;VanB	d__Bacteria	p__Pseudomonadota	c__Gammaproteobacteria	o__Burkholderiales	f__Burkholderiaceae	g__Pusillimonas_A	s__
15	zmz_bin60	29.6022	41.1492	18.9974	41.3751	46.8204	DesB;LigA;LigC;LigK;LigV;PcaG;PcaH;PcaI;PcaJ;VanA;VanB	d__Bacteria	p__Pseudomonadota	c__Gammaproteobacteria	o__Burkholderiales	f__Burkholderiaceae	g__Pusillimonas_A	s__
16	zmz_bin39	1.34384	10.914	0	0	0	DypB;LigH	d__Bacteria	p__Pseudomonadota	c__Alphaproteobacteria	o__Rhizobiales	f__Hyphomicrobiaceae	g__Hyphomicrobium_A	s__Hyphomicrobium_A sp900117445
17	zmz_bin62	0.874682	2.80392	11.6199	0	0	FerA;FerB/FerB2;LigI;LigV;PcaC;PcaD;PcaG;PcaH;PcaI;PcaJ;PraB;PraD;PraF;PraG;VanA;VanB	d__Bacteria	p__Pseudomonadota	c__Gammaproteobacteria	o__Pseudomonadales	f__Pseudomonadaceae	g__Pseudomonas_E	s__Pseudomonas_E putida_Y
18	zmz_bin14	6.03999	11.9878	5.17156	14.8376	14.5928	LDS	d__Bacteria	p__Pseudomonadota	c__Alphaproteobacteria	o__Parvibaculales	f__Parvibaculaceae	g__Parvibaculum	s__Parvibaculum sp020062605
19	zmz_bin41	6.26046	12.2969	5.31249	15.2279	14.896	LDS	d__Bacteria	p__Pseudomonadota	c__Alphaproteobacteria	o__Parvibaculales	f__Parvibaculaceae	g__Parvibaculum	s__Parvibaculum sp020062605
20	zmz_bin26	28.952	0	0	0	0	LigA;LigC;LigI;LigJ;LigK;PcaI;PraF;PraG	d__Bacteria	p__Pseudomonadota	c__Gammaproteobacteria	o__Pseudomonadales	f__Pseudomonadaceae	g__Stutzerimonas	s__
21	zmz_bin20	0.947471	0.335166	0.143291	1.13118	2.37281	LigEFG;LigH;LigK;PcaC;PcaH;PcaJ	d__Bacteria	p__Pseudomonadota	c__Alphaproteobacteria	o__Rhizobiales	f__Xanthobacteraceae	g__Aquabacter	s__
22	zmz_bin2	4.24572	4.91805	2.63729	3.50141	0	LigEFG;LigH;PcaC;PcaJ	d__Bacteria	p__Pseudomonadota	c__Alphaproteobacteria	o__Oceanibaculales	f__Oceanibaculaceae	g__Oceanibaculum	s__Oceanibaculum nanhaiense
23	zmz_bin24	3.48325	7.13653	3.24955	2.04364	0	LigEFG;LigH;PcaC;PcaJ	d__Bacteria	p__Pseudomonadota	c__Alphaproteobacteria	o__Oceanibaculales	f__Oceanibaculaceae	g__Oceanibaculum	s__Oceanibaculum nanhaiense
24	zmz_bin25	4.41266	5.54547	4.53517	6.52317	0	LigEFG;LigH;PcaC;PcaJ	d__Bacteria	p__Pseudomonadota	c__Alphaproteobacteria	o__JAJUGE01	f__JAJUGE01	g__	s__
25	zmz_bin29	6.04777	2.03162	1.07425	1.11901	0	LigEFG;LigH;PcaC;PcaJ	d__Bacteria	p__Pseudomonadota	c__Alphaproteobacteria	o__Oceanibaculales	f__Oceanibaculaceae	g__Oceanibaculum	s__Oceanibaculum nanhaiense
26	zmz_bin11	0.222134	1.04036	0.194478	0	0	LigH	d__Bacteria	p__Pseudomonadota	c__Alphaproteobacteria	o__Rhodobacterales	f__Rhodobacteraceae	g__Roseovarius	s__Roseovarius sp002720475
27	zmz_bin18	0	0	0.941009	14.2178	8.15731	LigH	d__Bacteria	p__Pseudomonadota	c__Alphaproteobacteria	o__Rhizobiales	f__Hyphomicrobiaceae	g__Hyphomicrobium_A	s__
28	zmz_bin44	0	0	0.911847	14.2102	8.15235	LigH	d__Bacteria	p__Pseudomonadota	c__Alphaproteobacteria	o__Rhizobiales	f__Hyphomicrobiaceae	g__Hyphomicrobium_A	s__
29	zmz_bin59	18.7399	25.5721	4.99687	17.7087	17.354	LigH;LigI;LigK;LigM;LigV;PcaC;PcaD;PcaG;PcaH;PcaI;PcaJ;PraC	d__Bacteria	p__Pseudomonadota	c__Alphaproteobacteria	o__Rhizobiales	f__Rhizobiaceae	g__Neorhizobium	s__Neorhizobium flavum
30	zmz_bin34	0	0	1.00419	4.01923	3.71962	LigH;LigW;PcaC;PcaJ	d__Bacteria	p__Pseudomonadota	c__Alphaproteobacteria	o__Rhizobiales	f__Xanthobacteraceae	g__Xanthobacter	s__
31	zmz_bin61	1.13055	0	0	0	0	LigH;PcaC;PcaG;PcaH;PcaJ	d__Bacteria	p__Pseudomonadota	c__Alphaproteobacteria	o__Rhodobacterales	f__Rhodobacteraceae	g__Roseovarius	s__Roseovarius sp027019125
32	zmz_bin56	9.45687	3.33316	4.0168	0	0	LigH;PcaJ	d__Bacteria	p__Pseudomonadota	c__Alphaproteobacteria	o__Rhizobiales	f__Hyphomicrobiaceae	g__Hyphomicrobium_A	s__
33	zmz_bin9	4.58522	5.15564	1.37286	0	0	LigH;PcaJ	d__Bacteria	p__Pseudomonadota	c__Alphaproteobacteria	o__Rhizobiales	f__Hyphomicrobiaceae	g__ZC4RG25	s__
34	zmz_bin22	1.85178	0	0.119741	0.366961	0	LigJ;LigK;PcaJ;PraB;PraD;PraF;PraG;VanB	d__Bacteria	p__Pseudomonadota	c__Gammaproteobacteria	o__Burkholderiales	f__Rhodocyclaceae	g__Nitrogeniibacter	s__
35	zmz_bin42	3.08764	0	0	0	0	LigV;PcaC;PcaD;PcaG;PcaH;PcaI;VanA	d__Bacteria	p__Pseudomonadota	c__Alphaproteobacteria	o__Rhodospirillales_A	f__Thalassospiraceae	g__Thalassospira	s__Thalassospira tepidiphila
36	zmz_bin21	5.24855	5.72453	0	0	0.539987	PcaC	d__Bacteria	p__Pseudomonadota	c__Gammaproteobacteria	o__Pseudomonadales	f__Pseudomonadaceae	g__Halopseudomonas	s__Halopseudomonas aestusnigri
37	zmz_bin47	2.02371	1.29717	0	0	0.453453	PcaC	d__Bacteria	p__Pseudomonadota	c__Gammaproteobacteria	o__Pseudomonadales	f__Pseudomonadaceae	g__Halopseudomonas	s__Halopseudomonas aestusnigri
38	zmz_bin49	5.84767	1.7971	0	0	0.379077	PcaC	d__Bacteria	p__Pseudomonadota	c__Gammaproteobacteria	o__Pseudomonadales	f__Pseudomonadaceae	g__Halopseudomonas	s__Halopseudomonas aestusnigri
39	zmz_bin54	9.35417	5.55514	53.7225	3.66852	8.32951	PcaC;PcaJ;VanB	d__Bacteria	p__Pseudomonadota	c__Gammaproteobacteria	o__Pseudomonadales	f__Pseudomonadaceae	g__Stutzerimonas	s__Stutzerimonas frequens
40	zmz_bin5	2.82923	1.42552	0	0	1.76459	PcaC;PraB;PraD;PraF;PraG	d__Bacteria	p__Pseudomonadota	c__Gammaproteobacteria	o__Pseudomonadales	f__Pseudomonadaceae	g__Halopseudomonas	s__Halopseudomonas aestusnigri
41	zmz_bin13	0	0.795962	0	0	0	PcaD;PraG	d__Bacteria	p__Bacillota	c__Bacilli	o__Paenibacillales	f__Paenibacillaceae	g__Paenibacillus	s__
42	zmz_bin36	0.83461	0	0	0	0	PcaD;PraG	d__Bacteria	p__Bacillota	c__Bacilli	o__Paenibacillales	f__Paenibacillaceae	g__Paenibacillus	s__
43	zmz_bin1	0	0	0	15.4339	10.8126	PcaG;PcaH;PcaI	d__Bacteria	p__Pseudomonadota	c__Gammaproteobacteria	o__Pseudomonadales	f__Pseudomonadaceae	g__Stutzerimonas	s__Stutzerimonas stutzeri
44	zmz_bin35	7.77043	0	0	4.79742	2.28839	PcaG;PcaH;PcaI	d__Bacteria	p__Pseudomonadota	c__Gammaproteobacteria	o__Pseudomonadales	f__Pseudomonadaceae	g__Stutzerimonas	s__Stutzerimonas stutzeri
45	zmz_bin67	3.86728	0	0	16.9562	12.2028	PcaG;PcaH;PcaI;PcaJ;PraB;PraD;PraF;PraG	d__Bacteria	p__Pseudomonadota	c__Gammaproteobacteria	o__Pseudomonadales	f__Pseudomonadaceae	g__Stutzerimonas	s__Stutzerimonas stutzeri
46	zmz_bin27	1.57068	0	0	0	0	PcaJ	d__Bacteria	p__Pseudomonadota	c__Gammaproteobacteria	o__Pseudomonadales	f__Pseudomonadaceae	g__Stutzerimonas	s__Stutzerimonas marianensis
47	zmz_bin31	1.12145	0.584753	0.528392	0	1.99904	PcaJ	d__Bacteria	p__Pseudomonadota	c__Gammaproteobacteria	o__Pseudomonadales	f__Alcanivoracaceae	g__Alloalcanivorax	s__Alloalcanivorax xenomutans
48	zmz_bin37	0	0.369122	0.550108	7.01072	2.23851	PcaJ	d__Bacteria	p__Pseudomonadota	c__Gammaproteobacteria	o__Enterobacterales	f__Alteromonadaceae	g__Rheinheimera	s__Rheinheimera aquimaris
49	zmz_bin38	8.62077	1.5667	2.3485	0	0	PcaJ	d__Bacteria	p__Pseudomonadota	c__Gammaproteobacteria	o__Enterobacterales	f__Alteromonadaceae	g__Rheinheimera	s__Rheinheimera sp018831085
50	zmz_bin40	3.48558	5.04553	0.723192	0	0	PcaJ	d__Bacteria	p__Pseudomonadota	c__Alphaproteobacteria	o__Rhizobiales	f__Hyphomicrobiaceae	g__ZC4RG25	s__
51	zmz_bin48	0	7.62869	0	0	0	PcaJ	d__Bacteria	p__Pseudomonadota	c__Gammaproteobacteria	o__Enterobacterales	f__Alteromonadaceae	g__Rheinheimera	s__
52	zmz_bin55	0.606415	1.19112	1.04021	0	4.04979	PcaJ	d__Bacteria	p__Pseudomonadota	c__Gammaproteobacteria	o__Pseudomonadales	f__Alcanivoracaceae	g__Alloalcanivorax	s__Alloalcanivorax xenomutans
53	zmz_bin7	0.604611	1.20368	1.04697	0	4.07983	PcaJ	d__Bacteria	p__Pseudomonadota	c__Gammaproteobacteria	o__Pseudomonadales	f__Alcanivoracaceae	g__Alloalcanivorax	s__Alloalcanivorax xenomutans
54	zmz_bin30	0	0	0	0	0	PraB;PraD;PraF;PraG	d__Bacteria	p__Pseudomonadota	c__Gammaproteobacteria	o__Pseudomonadales	f__Nitrincolaceae	g__Nitrincola	s__Nitrincola iocasae
55	zmz_bin16	0	2.66284	0	0	0	PraD;PraF;PraG	d__Bacteria	p__Pseudomonadota	c__Gammaproteobacteria	o__Pseudomonadales	f__Pseudomonadaceae	g__Stutzerimonas	s__Stutzerimonas stutzeri_B
56	zmz_bin52	0.335775	3.11741	7.20331	0	0	PraD;PraF;PraG	d__Bacteria	p__Pseudomonadota	c__Gammaproteobacteria	o__Nitrosococcales	f__Methylophagaceae	g__Methylophaga	s__Methylophaga thalassica
57	zmz_bin69	0.775416	13.581	2.05837	0	0	PraD;PraF;PraG	d__Bacteria	p__Pseudomonadota	c__Gammaproteobacteria	o__Pseudomonadales	f__Pseudomonadaceae	g__Stutzerimonas	s__Stutzerimonas stutzeri_B

## Sheet: Table S4
Table S4 Cabon cycling genes abundance in DNA or RNA based on RPKM value in different layers
ID	DNA_lignin1	DNA_lignin2	DNA_lignin3	DNA_lignin4	DNA_lignin5	RNA_lignin1	RNA_lignin2	RNA_lignin3	RNA_lignin4	RNA_lignin5
sat	12.173	14.002	12.1098	1.54507	13.2389	7.42561	13.6934	7.88347	5.47203	16.7641
aapJ	227.717	253.23	248.483	271.272	260.834	305.189	523.825	441.154	399.985	344.097
aapM	81.5246	84.5178	173.802	100.65	104.056	18.6444	38.3949	65.4509	24.9229	43.8391
aapP	30.6078	42.892	8.30944	29.9098	23.4726	14.9662	32.4781	35.5832	15.9926	36.5783
aapQ	0	0	0	0	0	0	0	0	0	0
aarC	136.084	86.3515	292.358	62.5806	90.2002	23.3374	136.616	36.7978	199.825	166.492
aas	18.3607	19.2755	11.0233	2.83466	1.63479	3.05441	4.49508	24.7363	0	0
aauA	0	0.150256	6.50083	0	0	0	0	0	0	0
abfD	0	0	0	0	0	0	0	0	0	0
abmG	0	0.53184	0.0872693	0	0	0	0	0	0	0
abnA	0	0	0.0971488	0	0	0	0	0	0	0
accA	277.054	270.834	240.914	277.343	281.742	106.662	243.124	238.951	213.652	414.104
accB	267.98	297.502	241.009	301.037	341.707	106.004	247.734	211.652	209.497	498.741
accC	597.178	668.132	562.231	576.138	642.168	165.649	523.76	413.389	333.635	618.441
accD	261.145	279.981	261.721	285.879	294.641	173.387	424.796	309.07	257.625	476.295
accD6	4.39922	0	0	0	0	79.4954	0	0	0	0
acdA	848.186	756.812	942.58	676.516	727.816	243.449	343.34	449.245	488.838	248.786
acdB	16.394	10.153	0.806823	1.99874	3.79111	1.51244	8.02246	0	14.7892	0
aceA	138.874	138.424	188.703	116.51	102.133	537.893	3019.73	597.792	2638.52	1800.43
aceE	214.489	223.943	253.905	246.522	262.465	140.142	112.204	53.7534	120.661	144.408
ackA	316.431	396.388	308.713	392.34	407.013	211.865	281.933	372.849	206.219	317.736
acnB	237.02	241.541	354.715	234.799	298.202	56.9864	319.762	103.671	432.025	194.616
acnD	115.242	65.0013	172.194	59.4118	70.9992	34.588	74.5458	22.2206	113.929	30.7896
acoA	17.1223	13.6098	128.628	47.3808	50.8043	7.13547	0	0	0	7.70196
acoB	21.2226	15.0715	78.343	13.2805	17.0077	30.2041	0.97389	10.8916	0	0
acpH	2.4036	0	0	0.543812	0	0	0	0	0	0
acpP	189.504	197.482	160.719	185.543	179.09	418.347	617.785	571.145	429.321	1116.19
acpS	129.819	173.829	78.1464	174.774	186.568	40.1334	128.441	193.449	80.8567	157.991
acpT	0	0	0.0746216	0	0	0	0	0	0	0
acs	167.774	203.262	95.0636	200.695	214.354	121.808	351.431	290.815	645.004	529.282
acsB	0	0	0	0	0	0	0	0	0	0
acsC	0	0	0	0	0	0	0	0	0	0
acsD	0	0	0	0	0	0	0	0	0	0
acsE	0	0	0	0	0	0	0	0	0	0
acsF	0	1.14756	0.233416	0	0	0	0	0	0	0
acuI	330.955	200.542	210.908	164.457	167.255	101.741	310.93	284.107	276.283	299.16
adc	15.2928	16.4353	6.53976	37.0512	21.6948	0.905052	8.54896	2.39336	17.5249	15.2979
add	1.58829	0	0	0	0	11.4597	0	0	0	0
ADE2	1.98513	0	0	0	0	9.21248	0	0	0	0
adh	121.34	73.247	274.5	88.2671	119.783	61.7412	52.32	62.1326	43.2278	88.8911
adh1	0	0	0	1.74284	0	0	0	0	0	0
adh2	1.23449	0	1.26068	8.42091	30.9433	0	0	0	0	13.2723
adhC	46.0142	15.0328	147.546	28.1365	23.9957	2.48258	1.82133	0	6.38015	4.31057
adhE	1.58536	1.40433	0	0	0	0	0	0	0	0
adhP	0.636259	2.97957	10.0839	0	0	0	2.15874	0	0	0
adk	203.892	230.315	102.234	248.778	224.843	260.943	648.418	746.965	454.11	944.326
aepS	0.981497	3.61137	9.34052	0	0	0	2.22212	0	0	0
aepW	1.07961	3.65835	11.7225	0	0	0	0	0	0	0
aepX	0.679203	3.01465	11.1409	0	0	0	0	0	0	0
aftC	1.51092	0	1.4324	0	0	27.9435	0	0	0	0
agaC	0	0	0	0	0	0	0	0	0	0
agaD	0	0	0	0	0	0	0	0	0	0
agaF	0	0	0	0	0	0	0	0	0	0
agd31B	9.37588	10.1932	2.79711	7.66615	2.6996	7.53617	61.5922	24.1027	32.7543	3.5813
aglG	19.5031	28.7906	5.25505	19.0517	19.0086	5.34252	8.85537	6.78065	3.88758	20.019
aglK	18.3605	26.476	4.43968	19.8189	18.9931	6.49425	12.073	12.1128	5.23263	9.0993
aguA	132.089	123.226	196.685	119.967	135.776	41.7085	75.662	96.4444	80.0351	77.2773
aguB	84.5413	87.6664	160.768	111.443	116.276	26.3732	85.6267	100.339	73.578	84.7761
ahbC	0	0	0	0	0	0	0	0	0	0
ahr	0	0	0	0	0	0	0	0	0	0
alaA	87.5725	64.7714	158.298	59.3573	69.5525	5.98458	33.2257	22.5043	42.0739	71.2525
aldH	27.2446	38.8518	35.9932	25.2914	23.4843	5.02039	9.70041	18.5713	3.51095	10.3167
alg8	1.04895	3.28486	11.7361	0	0	0	0	0	0	0
algD	6.85855	9.59197	17.4877	8.98663	0	158.994	258.647	993.597	1678.61	0
algG	1.16831	3.27578	12.8623	0	0	0	0	0	0	0
algL	0.339886	2.77729	11.4731	0	0	0	0	0	0	0
aliA	13.0174	24.421	9.24353	31.9088	27.6071	1.18889	2.41959	0	1.69538	2.20309
aliB	20.4729	31.8072	13.0382	40.1805	30.6453	6.93882	13.8802	25.9842	14.3045	22.2016
alkB1	2.37348	2.76374	2.37442	0	11.5605	4.12563	6.01908	0	0	7.86645
alkB2	2.40265	4.14323	2.70216	0	11.7455	1.75103	1.99101	0	0	6.40732
alkT	78.6714	52.2331	143.135	43.2488	61.6696	3.65291	4.7325	0	18.1317	22.6457
allA	1.01041	2.82834	10.6349	0	0	0	0	0	0	0
allD	0	0	0.343259	0	0	0	0	0	0	0
alr	0.828042	2.62399	11.8173	0	0	0	0	0	0	0
alsB	1.01524	0	0	0	0	1.73203	0	0	0	0
amgK	39.0605	12.3897	135.971	44.3558	57.3238	2.7634	0	0	18.8647	22.997
amiE	56.109	34.6512	148.158	44.3286	50.6867	0.468531	1.68752	9.7534	15.1866	18.088
amn	86.6976	56.466	119.992	47.8026	62.5367	20.7036	36.3854	20.9181	26.718	44.5462
amphC	7.70408	6.48094	4.43549	7.4962	0	15.8166	24.0246	162.997	45.7024	0
amphN	1.28262	0	0	0	0	1.5594	0	0	0	0
amyA	1.44386	0.398458	0.83563	0.709495	0.402446	0	2.42191	0	7.39979	1.764
anfG	0	0	0	0	0	0	0	0	0	0
ansA	89.6731	21.9991	110.635	41.6292	49.0809	5.51526	13.0829	17.3438	8.48209	5.44429
ansB	8.91395	14.9361	15.3652	8.03283	0	3.33654	8.63855	17.7027	14.5418	0
antA	0	0	0	0	0	0	0	0	0	0
antB	0	0	0	0	0	0	0	0	0	0
aor	2.5236	0	0	0.925758	0	0	0	0	0	0
aotP	15.4633	12.3935	11.5774	0	3.08791	0	1.67768	0	0	0
aox	1.86773	0	0	0	0	142.257	0	0	0	0
apaH	0	0	0	0	0	0	0	0	0	0
apcC	28.9022	45.1148	19.8092	43.2746	40.2818	5.88026	15.4063	12.3339	13.9993	9.67448
apgM	1.66647	0	0	0	0	0	0	0	0	0
aphA	8.03665	0	0	3.04799	0	0	0	0	0.153058	0
aprA	80.0702	61.805	21.2788	45.9652	54.2792	15.7221	15.6383	50.5663	28.4418	0
apt	0	0	0.0953498	0	0	0	0	0	0	0
araB	2.65947	1.01914	3.67052	1.40185	4.06096	0	0	0	0	0
araC	226.448	268.211	117.824	227.321	173.689	83.6176	139.051	198.281	84.4517	146.428
araD	11.0389	9.44822	6.06523	0.9604	1.96079	5.36469	4.0002	3.01182	0	0
araD-K01683	0	0	0.518577	0.420452	0.332634	0	0	8.55309	0	0
araF	1.94684	0	0	0	0	0	0	0	0	0
araG	24.4923	29.3738	7.14999	20.2852	22.4798	6.4629	8.76501	5.77506	4.09612	7.43325
araH	1.30001	0.194294	0	0	0	0	0	0	0	0
araN	2.60887	0.991648	0.0668687	0	0.529191	0	0	0	0	0
araP	2.73891	0.932632	0	0	0	0	0	0	0	0
araQ	1.10383	0	0	0	0	0	0	0	0	0
arcA	18.8794	8.77536	2.8517	7.68215	1.93379	108.209	83.9361	96.666	24.2875	14.2745
arg	0	0	0	0.387805	0	0	0	0	1.24877	0
argA	46.8812	12.6576	114.077	41.5734	55.8254	4.22818	0	0	18.397	21.9959
argB	242.712	269.168	226.818	275.738	293.773	154.452	214.902	195.51	226.654	281.402
argC	274.317	280.007	276.632	285.522	299.759	197.278	211.518	248.875	210.095	405.847
argD	272.25	297.126	153.266	294.881	315.794	165.345	395.757	459.964	361.878	328.325
argE	58.701	24.3068	119.092	39.8248	56.4964	8.80568	14.9562	20.5635	19.5313	21.8112
argF	0	0	0	0	0	0	0	0	0	0
argG	283.733	287.284	274.77	309.523	300.046	134.684	263.767	201.226	274.356	334.802
argH	121.882	97.6284	184.343	139.252	122.445	16.122	50.5458	11.0343	54.586	42.3816
argHA	0	0	0	0	0	0	0	0	0	0
argJ	245.068	263.19	254.484	280.619	321.712	52.391	97.0287	86.6479	139.468	84.5241
argO	56.4651	20.7683	119.148	38.7279	49.9571	0.800888	0.777193	0	21.2456	69.9417
aroA	0	0	2.94474	1.89683	2.45253	0	0	0	0.809201	7.3697
aroB	8.45606	2.87746	10.2978	39.0321	22.1676	5.35676	0	0	50.8866	4.24223
aroC	205.767	210.412	232.316	236.969	265.524	58.9806	133.813	170.904	163.572	158.413
aroD	0	0	0	0.343369	0	0	0	0	0	0
aroE	280.367	312.611	290.133	301.697	344.429	129.509	116.553	124.662	79.9241	143.756
aroK	32.2063	24.1419	139.378	47.514	47.9861	64.0538	172.323	139.045	118.573	249.261
aroQ	346.198	425.639	318.679	401.261	383.85	81.9228	209.992	145.311	117.849	287.59
aroY	0	0	0	0	0	0	0	0	0	0
artP	0	0	0	0	0	0	0	0	0	0
artQ	61.5752	49.0494	138.287	48.344	60.36	1.75194	7.56291	5.41941	24.1283	43.8923
aruH	35.9184	2.597	11.5558	0	0	0	0	0	0	0
aruI	6.37582	6.5935	24.6119	0.913777	0.423353	0.246334	0	0	0	0
asd	290.101	308.438	256.644	320.17	314.082	139.319	385.075	369.019	404.686	559.428
asnA	0	0	0	0.448759	0	0	0	0	0	0
asnB	398.649	345.989	252.446	420.773	377.144	144.068	551.496	436.812	373.039	354.341
aspA-K01744	70.377	41.6904	111.78	44.354	64.7866	0	0	0	1.92885	0
aspC	21.9939	9.39009	1.59217	40.4911	26.9644	0	9.42075	0	53.1183	0
asrA	0	0	0	0	0	0	0	0	0	0
asrB	10.6652	10.7045	94.8813	1.37348	29.9256	3.55452	0	0	0	4.96167
asrC	0	0	0	0	0	0	0	0	0	0
astA	12.5341	12.2086	12.6148	0	3.02012	0	1.67566	0	0	0
astB	1.5449	2.88671	11.1286	0	0.503724	0	0	0	0	0
astD	11.6362	13.9708	13.9263	9.02931	1.66317	10.576	109.956	27.8396	43.1173	22.4138
atpA	311.091	313.437	291.198	309.115	300.26	502.169	1525.76	614.99	1279.39	1204.49
atpB	309.094	309.201	281.922	292.058	249.927	204.364	724.356	552.443	560.976	1245.45
atpC	196.975	207.828	204.518	210.839	215.998	300.527	880.72	622.672	647.044	611.175
atpD	292.184	307.749	284.123	309.436	298.546	581.639	1547.97	825.316	1325.24	1150.09
atpE	143.132	141.239	112.375	127.195	109.241	278.905	822.266	493.051	626.927	1194.91
atpF	305.05	331.011	243.43	325.342	288.696	443.11	1903.44	1033.34	1561.35	1611.38
atpG	272.844	282.706	259.429	295.044	263.825	313.459	955.983	376.22	696.177	642.481
atpH	246.67	255.731	167.869	231.062	202.748	227.664	824.101	321.439	438.548	606.854
atpI	71.0017	68.4801	136.088	78.1743	79.1562	74.3825	208.487	309.289	210.581	722.49
atsK	1.22865	0	1.34103	0.63595	1.41503	0	0	0	0	0
atzB	0	0	0.667839	0.969721	0.788608	0	0	0	0	2.88995
bacC-K10695	0	0	0.250486	0	0	0	0	0	0	0
badH1	3.3773	4.7766	18.3482	6.40017	0.500996	0	0	4.63164	0	0
badI	21.296	39.8441	16.9491	45.1943	34.356	6.6972	12.0843	19.4203	6.08703	7.55257
badK	130.656	174.463	68.3768	199.187	172.86	44.628	98.0202	213.369	103.431	87.9596
badL	2.78189	0	0	0	0	0.486767	0	0	0	0
bbsB	137.241	141.348	52.786	136.557	109.464	25.9158	12.3702	30.1916	12.1785	103.358
bbsD	0.740106	0	0	0	0	1.26264	0	0	0	0
bbsG	0	0	0.181725	0.145427	0.719077	0	0	0	0	0
bbsH	0	0	0.262364	0.262447	0.415263	0	0	0	0	1.11647
bceA	0	0	0.672099	0	0	0	0	0	0	0
bceB	0	0.257624	0.244023	0	0	0	0	0	0	0
bchD	0.154037	0.850158	0.133161	0	0	0	0	0	0	0
bchE	1.62968	0	0	0	0	0	0	0	0	0
bchG	1.99055	1.49038	0.0774269	0	0	0	0	0	0	0
bchH	2.71342	3.48003	0	0	0	0	0	0	0	0
bchI	2.35626	6.04566	18.6389	0	0	0	2.9365	0	0	0
bchX	1.30678	1.36875	0.196522	0	0	0	0	0	0	0
bchY	1.56391	1.33897	0.144882	0	0	0	0	0	0	0
bclA	0	0	0	0	0	0	0	0	0	0
bcpA	68.3361	42.2605	296.142	52.1726	62.5822	0.705644	6.9694	5.17316	11.6387	7.56986
bcrA-trans	0	0.905291	0	0	0	0	0	0	0	0
bcsA	192.112	207.344	69.0911	206.187	176.183	22.008	20.3916	35.4424	15.5753	73.2791
bcsZ	0	0	0	0	0	0	0	0	0	0
bdhA	173.39	115.589	310.048	177.93	187.951	31.8675	90.2029	157.04	77.3673	54.4512
benA	59.2292	15.3987	34.8981	42.9468	22.6356	0	17.0385	0	2.73177	0
benB	0	0	0	0	0	0	0	0	0	0
benC	3.4464	8.59286	36.5617	4.45055	0.483652	0	7.02241	0	0	0
benD	40.4259	18.6075	145.204	42.0742	45.8136	3.76634	6.59554	0	1.46675	3.87034
benE	144.695	74.8149	306.514	98.8267	101.298	6.90111	36.7195	1.47217	24.4142	30.5033
benF	91.1761	10.3575	23.0689	39.5013	21.0223	0	8.18753	0	3.52978	0
benK	90.7426	58.0946	151.289	73.6263	88.8711	4.95239	24.1322	0	5.07666	28.0292
benM	5.36675	0.140964	0.16993	2.10901	2.43461	0	0	0	0	0
betA	370.71	233.706	278.63	210.725	228.893	164.845	247.262	491.541	346.034	161.797
betB	650.122	659.411	682.35	758.502	801.682	767.586	763.784	788.622	357.204	205.297
betC	7.53269	4.11521	11.4194	0	0	9.58544	0	0	0	0
bfr	290.412	301.598	327.692	259.559	252.549	251.897	373.164	660.686	414.106	1094.83
bglF	0	0	0.744181	0.38739	0.70082	0	0	0	0	0
bglP	0	0	0.924154	0.235453	0.430813	0	0	0	0	0
bglS	0	0	0.235827	0	0	0	0	0	0	0
bglX	67.9163	25.1556	134.391	56.6918	62.4563	5.21839	7.25445	22.6998	13.782	18.9893
bioA	0	0	0	0	0	0	0	0	0	0
bioB	99.1071	68.5193	141.405	104.576	113.991	26.0022	124.269	52.0151	112.754	184.519
bioC	119.846	83.6305	42.8245	85.6984	81.0127	111.915	123.505	165.621	47.1321	207.823
bioF	206.393	195.05	212.118	217.04	277.525	21.7827	41.289	50.9049	59.4161	89.303
bioH	22.7965	13.1976	4.93337	7.42974	15.5945	22.6641	24.2781	8.57868	6.95026	16.1691
bioI	0	0	0	0.339829	0	0	0	0	0	0
bioM	4.52133	4.31932	3.62715	5.97211	0	0.32911	2.12915	1.76542	3.52838	0
bioN	18.4358	34.9995	9.63603	23.216	16.3778	1.27629	2.84956	0	2.48293	7.30358
bioY	24.8534	49.5064	12.8406	24.5154	21.2743	30.728	41.3795	61.0022	19.4912	40.7094
birA	95.4753	55.4244	26.5805	39.6596	30.6835	23.5715	59.013	29.3661	18.6163	13.3296
biuH	47.741	20.6547	8.97082	2.43347	10.0175	8.83435	1.68964	30.7927	0	0
bjaI	0	0	0.633894	0.57763	0.495065	0	0	0	0	11.109
bkdA	9.53165	9.28306	2.18991	7.36461	1.17601	29.247	54.6537	7.41485	12.5875	3.92452
bkdA1	23.3982	33.6581	20.2229	26.6685	21.7328	43.068	48.8793	73.932	30.5564	55.4166
bkdA2	22.1048	29.9668	16.4203	19.3637	21.2265	26.4045	31.8835	35.7959	21.4125	39.2104
bktB	205.224	161.544	216.792	145.595	153.37	76.2582	315.824	120.012	560.627	418.76
blt	3.19229	0	0	0	0	0	0	0	0	0
bluB	63.3619	52.2666	142.699	76.2869	77.9908	5.88534	9.74858	51.9913	15.5355	26.2629
boxA	86.5749	125.103	59.0665	131.679	164.49	13.4136	26.46	39.1769	31.5479	97.7477
boxB	92.003	131.569	61.3024	133.498	169.607	12.5084	26.4239	21.7613	32.1347	45.8469
boxC	89.3631	130.954	58.8619	135.274	179.085	6.52748	11.935	19.7528	13.618	12.1737
boxD	152.75	230.099	100.167	239.051	305.041	12.374	18.444	43.63	23.1121	43.067
bphC	23.26	29.2286	5.72748	19.8059	17.2314	4.5955	6.53941	4.37426	1.2259	2.90197
braE	0.802837	3.3465	11.1401	0	0	0	0	0	0	0
bsdC	2.28656	0	0.269419	0.92043	0	2.13921	0	0	0	0
bshB1	0.794987	0.683794	0.910197	0.620047	0.524648	0	0	0	0.335675	0
bshB2	0	0	0.326338	0.55274	0	0	0	0	0	0
btaA	56.8495	80.7711	23.2709	87.1547	75.5745	5.51302	26.3916	12.612	25.7397	36.4572
btuB	23.4875	35.1816	64.9289	47.3173	72.0828	0	3.5599	0	5.94587	17.0279
btuC	0	0	0	0	0	0	0	0	0	0
btuF	66.4192	32.8636	126.256	39.0524	52.5308	1.67452	8.02639	0	10.2944	16.2689
btuR	1.89193	0	0	0	0	5.45979	0	0	0	0
budC	0	0	0	0	0	0	0	0	0	0
bzdW	16.591	25.5033	12.3632	33.3976	25.1435	48.7838	76.5371	218.886	203.534	19.0445
cadA	16.4865	9.80207	2.04582	0	2.62958	0	0	0	0	0
cah-K01060	0.883025	0	0	0	0	0	0	0	0	0
calB	89.0407	61.476	174.794	120.345	127.412	51.9534	128.104	108.592	94.4246	86.6852
can	112.422	77.1223	143.884	117.378	103.297	45.1071	71.4608	110.293	70.6369	82.3282
capD	0	0	0	0	0	0	0	0	0	0
carA-EC6.3.5.5	178.342	226.562	164.813	276.317	276.239	91.3772	210.633	155.345	213.837	329.62
carB	337.497	322.706	298.774	340.681	334.958	260.634	326.176	219.034	290.258	265.104
carS	0	0	0	0.721074	0	0	0	0	2.16481	0
cat	262.021	197.594	343.214	227.55	204	260.613	222.784	131.317	87.8726	181.603
catA	103.882	142.642	77.6398	135.459	145.593	7.08266	29.2153	9.80177	5.95414	20.9197
catB	162.38	173.948	215.413	160.534	167.785	12.7358	12.9972	11.0471	4.59899	7.73321
catC	101.766	91.7788	130.102	111.946	108	6.49483	2.62047	0	5.87359	6.57504
catE	2.20297	14.2319	0.926971	2.96893	3.10067	0.786679	8.2338	0	2.972	6.10476
catM	0	0	0	0	0	0	0	0	0	0
catR	4.72219	7.86739	11.6248	0	0	0	0	0	0	0
cbbA	131.998	164.81	199.271	182.283	204.84	25.8755	37.2328	31.9777	58.4468	58.6498
cbbL	1.55935	0	2.26629	6.35573	5.81634	0	0	0	0	0
cbbP	10.7444	7.49607	2.22523	14.4753	7.10214	11.5252	24.6534	3.13554	24.5138	28.8907
cbbS	0	0	0.900317	3.35738	3.92385	0	0	0	0	0
cbbT	22.4516	20.6029	16.0404	18.4069	5.01474	8.35287	23.5884	39.4983	20.9242	0.782527
cbbX	2.44181	0	1.37472	6.07652	4.39816	0	0	0	0	0
cbdA	21.9615	19.6486	177.943	14.2672	24.5384	7.16213	12.9545	0	0	4.16256
cbiA	71.3618	37.0198	111.308	64.9363	84.3733	8.48684	15.0766	18.8007	9.18086	35.0998
cbiB	0	0	0	0	0	0	0	0	0	0
cbiC	0	0	0	0	0	0	0	0	0	0
cbiD	27.6367	27.7464	18.0028	23.1918	26.1385	2.34082	7.82426	12.4806	4.32246	16.8848
cbiE	0	0	0	0	0	0	0	0	0	0
cbiF	0	0	0	0.772391	0	0	0	0	0	0
cbiG	1.65423	0	0.116359	2.07884	0	0	0	0	0	0
cbiH	0	0	0	0	0	0	0	0	0	0
cbiK	0	0	0	0	0	0	0	0	0	0
cbiL	1.54396	0	0.199957	0.320033	0	0	0	0	0	0
cbiM	0	0	0.758542	5.33506	4.91155	0	0	0	1.44653	2.59212
cbiN	0.313479	0	0	0	0	0	0	0	0	0
cbiT	0	0	0	0	0	0	0	0	0	0
cbiX	4.35977	0	0.276822	0.302563	0.44655	12.2135	0	0	0	0
cbiZ	1.2463	0	0	0	0	7.86411	0	0	0	0
ccmA	205.819	245.923	207.653	248.305	253.979	60.3425	102.417	91.48	83.2292	155.38
ccmB	255.902	268.069	233.556	267.275	276.792	50.2845	73.0086	32.1695	58.9276	120.635
ccmC	250.211	264.941	243.027	260.336	257.167	107.511	213.13	303.877	157.392	423.667
ccmD	62.7143	81.4609	82.0997	79.5259	79.5962	25.4255	58.7744	60.9529	44.1706	115.788
ccoN	537.851	570.4	822.982	541.513	601.109	231.83	774.467	438.415	615.979	845.791
ccoP	153.557	131.029	341.833	199.716	190.992	486.238	868.605	906.066	805.924	665.23
ccoQ	88.3674	85.9532	83.9085	87.5521	90.4529	45.0899	77.8935	27.5059	66.8141	49.2753
ccr	39.8248	54.0231	22.4537	78.2342	62.4368	75.6147	243.853	180.942	254.292	401.518
cdhD	0	0	0	0	0	0	0	0	0	0
cdsA	126.486	100.339	172.179	110.986	123.682	60.2342	173.144	91.3395	96.3174	176.181
celA	0	0	0.154467	0	0	0	0	0	0	0
celB-glu	85.02	50.4462	151.841	56.3729	66.134	23.7711	43.0124	9.95008	25.4348	27.7417
cgt	0	0	0	0	0.370433	0	0	0	0	0
chbP	0	0	0	0	0	0	0	0	0	0
chdC	0.564261	0	0.473489	0.430492	0	0	0	0	0	0
cheB	414.14	371.52	670.579	367.196	440.21	70.9479	241.844	192.81	211.9	481.658
cheD	40.4887	54.6925	21.1341	43.8107	34.02	3.89854	6.27974	30.0326	9.91226	12.7028
chiA	9.95442	2.17531	3.33444	7.1383	2.19464	1.05847	0	0	11.844	0
chlB	1.40047	1.23202	0.490405	0	0	0	0	0	0	0
chlL	1.52388	1.46241	0.339148	0	0	0	0	0	0	0
chlN	1.4245	2.19767	0.152184	0	0	0	0	0	0	0
chnD	0	0	0	0	0	0	0	0	0	0
chqB	136.71	188.25	83.2172	206.712	215.691	7.38102	12.9626	25.0474	15.5556	84.1307
chvE	32.354	29.749	8.46705	20.9759	22.1707	55.3034	59.7502	42.5004	33.0081	38.8839
cimA	82.2615	105.054	40.1741	104.889	77.5015	89.1531	115.55	123.262	81.7644	97.9191
cmk	253.395	257.911	231.081	263.194	269.688	118.9	378.025	256.58	221.086	383.113
cmpB	41.4359	6.70852	45.4523	16.3964	25.1793	0	0	0	0	0
cmtA	0	0	0	0	0	0	0	0	0	0
cmtAB	0	0	0	1.09085	0	0	0	0	0	0
cmtAC	0.882384	0	0	1.10417	0	0	0	0	0	0
cmtC	1.48408	0	0.136848	0.219026	0	0	0	0	0	0
cmtD	0	0	0.204931	0.50555	0.993192	0	0	1.04857	1.87599	2.31386
cmtG	1.64096	0	0	0	0	0.414746	0	0	0	0
cnbZ	0	0	0	0.583997	0.385017	0	0	0	0	0
cntB	0	0.396695	1.00321	0	0.914211	0	0	0	0	0
cntC	0	0	0.538084	0	0	0	0	0	0	0
cntF	0	0	0.31616	0	0	0	0	0	0	0
coaA	63.3692	87.7037	28.7603	92.0393	76.637	25.9456	70.1992	68.0929	44.5603	118.194
coaBC	252.025	271.268	243.1	283.465	335.414	104.674	164.954	182.716	132.113	144.133
coaD	233.308	243.913	175.789	243.847	232.749	78.3032	192.44	170.573	174.306	239.623
coaE	1.11677	2.02581	9.13433	0	0	0	0.337116	0	0	0
coaX	207.215	191.661	209.845	178.535	193.063	54.415	114.582	145.37	76.4142	151.267
cobA	127.848	147.717	144.275	139.018	142.12	96.4712	386.149	261.992	222.775	412.697
cobB	12.0643	3.45498	4.14567	0.888348	3.02804	3.91634	0	0	0	0.728683
cobC-ado	0.49865	0.833982	0.29787	0	0	0	0	0	0	0
cobC-beta	85.4447	93.2522	124.131	73.3373	81.9433	3.56401	13.1718	12.39	15.5657	20.2831
cobD	116.576	84.0569	161.475	104.009	115.632	10.798	17.2709	26.7896	11.5537	27.2151
cobF	3.78055	12.6467	9.15849	0.450671	0.189524	1.77939	1.50544	0	0	0
cobG	20.2873	25.7862	5.6635	23.5015	22.9676	5.89261	21.012	19.7289	7.72569	19.5066
cobH	24.9425	36.4026	5.48178	21.4526	22.693	5.70967	16.1511	13.1856	7.69132	26.9725
cobI	26.6739	40.242	16.7993	23.2164	25.9772	14.4742	27.0663	20.8871	12.4562	26.1765
cobJ	25.3845	37.0613	16.5661	22.969	25.4868	10.2808	27.0744	18.9529	16.0051	35.3718
cobK	6.22335	3.02579	14.2136	4.80564	7.37474	1.45161	0	0	1.4401	7.06741
cobL	26.1771	27.7209	16.4844	24.2848	25.232	22.4407	15.0976	15.8741	8.86467	22.446
cobM	26.7826	37.6609	16.4836	21.3461	22.9547	6.18318	12.0881	9.49529	5.23688	12.9759
cobN	37.8647	50.2806	24.4826	36.6456	28.5402	35.5405	65.1533	41.5256	41.3226	52.8964
cobO	93.1806	84.525	143.969	72.0365	82.3851	69.8245	155.997	198.187	105.237	119.155
cobP	95.0141	86.4754	156.462	94.1993	93.5823	6.59717	34.6523	50.7577	29.1603	70.1647
cobQ	120.367	103.461	181.246	81.6315	108.74	19.4363	27.0153	37.5181	21.4611	52.2603
cobS-co	81.8441	97.0826	42.4289	108.225	78.174	146.147	377.939	433.885	336.402	239.14
cobS-gdp	131.686	106.418	172.288	106.165	112.599	276.055	61.465	332.357	38.2777	75.381
cobT-alpha	158.384	149.043	142.029	157.901	144.998	49.1023	55.263	139.175	64.0224	92.4699
cobT-co	80.9538	101.533	38.6264	108.642	82.9404	88.0416	218.94	347.61	240.845	88.4522
cobU-ade	0.651448	0.933886	0	0	0.436582	0	2.37386	0	0	0
cofE	4.66756	3.74722	2.9767	4.76424	0	4.43756	7.97753	13.0307	11.8279	0
cofH	3.9181	5.35758	3.44913	6.9104	0	7.44344	17.1499	61.3548	25.6984	0
comA	4.14549	0.593522	1.3803	1.03161	1.64123	2.68216	0	0	0	0
comB	3.16301	2.19152	2.64882	0.377706	10.2231	0.722579	0	0	0	7.08448
comC	1.08829	0	0.676396	0.662803	0.830248	0	0	0	0	0
comD	32.8589	38.6627	25.0303	32.7487	0	61.2842	124.447	457.2	265.295	0
comE	16.857	20.2852	19.2238	24.7407	0	59.7021	129.199	512.446	326.216	0
cooC	0	0	0	0	0	0	0	0	0	0
cooF	0	0	0.145449	0	0	0	0	0	0	0
cooS	0	0	0	0	0	0	0	0	0	0
coxB	283.499	250.12	459.971	266.571	296.866	46.6687	202.084	138.843	180.376	198.048
coxC	36.227	42.2319	10.0747	50.9098	37.3448	32.2783	122.041	170.73	115.797	529.318
coxL	20.4588	28.0402	5.14251	20.8523	21.1262	76.7321	158.737	50.6394	25.6693	42.878
coxS	44.9498	64.8524	19.2282	45.9336	34.1415	193.809	372.188	463.577	626.569	90.8021
cpdA	63.5137	21.9514	140.525	47.1232	52.0448	4.03462	7.16735	8.01856	15.8035	46.2583
cpdB	9.28836	1.75093	2.18506	0	0	5.55065	6.9631	8.48427	0	0
cpsB	20.5654	28.7002	5.21365	19.3841	19.2719	3.57881	7.84625	7.69427	9.88488	11.1736
croR	0.461117	0.289203	0.307159	1.13617	2.3822	0	0	0	0.576681	10.3546
crr	0	0	0	0	0	0	0	0	0	0
crtA	1.18404	1.0946	0.179612	0	0	0	0	0	0	0
crtC	0	0.815028	0	0	0	0	2.25765	0	0	0
crtF	1.23747	0.951796	0	0	0	0	0	0	0	0
crtQ	0	0	0	0	0	0	0	0	0	0
crtX	64.1596	53.2067	14.0904	24.4152	19.6235	0.805322	3.14642	0	1.04179	6.47363
csiD	1.58951	5.9127	15.3045	0	0	0	0	0	0	0
csxA	2.61236	0	0	0	0	0	0	0	0	0
ctaA	82.6467	95.5672	40.019	103.503	73.3273	49.4749	82.3602	163.44	60.419	153.66
ctaB	206.499	220.269	220.104	254.031	267.909	96.7968	265.949	498.15	237.195	477.765
ctaC	103.501	131.616	45.2361	120.831	92.7407	264.801	812.617	958.422	630.101	538.766
ctaD	459.429	399.668	625.503	406.004	425.192	435.448	1217.12	1657	1042.61	1572.16
ctaE	250.119	227.797	249.849	221.438	250.431	219.917	491.5	598.7	418.554	533.591
ctaF	1.01524	0	0.3779	0	0	12.6246	0	0	0	0
ctaG	158.368	129.044	149.879	141.494	122.198	200.776	428.757	416.209	284.673	363.68
cutC	0	0	1.80693	32.7538	17.9218	0	0	0	1.36438	2.57313
cutL	9.29774	0	0	0.60566	0	11.553	0	0	0	0
cuyA	24.1084	16.1556	10.9793	26.3658	9.37363	6.46705	24.8783	15.4078	85.7077	32.3366
cyc1	30.7565	39.3871	17.8954	51.5664	42.0188	64.1606	213.022	181.16	151.36	219.872
cydA	251.929	239.765	257.533	223.651	237.914	193.041	66.85	278.195	57.4192	59.6775
cymD	2.79158	5.16448	17.7028	5.39369	0.489672	0	0	2.88499	0	0
cymE	371.019	367.956	341.076	421.072	420.293	283.274	261.743	468.698	499.31	412.183
cymR	1.86041	0.681552	0.94827	0.353179	0.58211	0	0.966222	0	2.63368	0
cyoA	14.1334	8.12135	2.66185	0	2.85845	0	0	0	0	0
cyoB	23.046	18.7885	31.8624	2.39369	18.5612	1.88622	37.3812	0	1.20624	58.2023
cyoC	18.3714	14.8035	28.5932	3.43152	17.3804	1.83871	30.5108	0	2.21726	38.1548
cyoD	16.1794	15.8632	20.8603	1.69133	9.81135	0.781636	33.1971	0.894481	2.89443	24.8494
cyoE	55.1571	43.6222	39.383	10.1113	23.7551	20.5584	79.7816	35.0234	27.0509	33.7639
cypD	2.55107	0	0	0	0	12.838	0	0	0	0
cypE	0	0	0.079622	2.36002	0	0	0	0	5.35822	0
cysA	301.228	323.361	239.185	361.79	381.246	39.2477	141.195	170.038	107.778	547.754
cysC	59.8258	71.1609	34.0266	78.7913	57.444	73.2969	207.641	113.382	144.425	244.063
cysD	279.783	291.771	384.024	275.345	258.645	126.047	457.869	249.739	304.876	600.269
cysE	277.668	262.927	401.569	354.974	361.733	132.935	264.066	824.747	321.701	525.439
cysG	326.66	270.381	364.986	312.52	366.446	20.8833	78.6541	75.9741	114.065	167.26
cysH	136.868	123.061	160.778	93.533	103.284	126.126	424.644	241.414	224.973	526.528
cysI	33.5502	35.1964	20.3964	49.0678	35.5962	91.2361	178.37	137.801	215.597	53.146
cysJ	246.761	185.563	191.944	167.567	146.827	87.4933	192.981	338.762	230.752	314.306
cysK	202.351	225.33	211.186	245.689	212.474	252.19	779.417	412.727	486.73	581.11
cysM	214.321	188.43	228.108	190.265	233.807	97.0214	76.4128	72.1251	82.9708	161.482
cysN	174.67	238.475	252.575	208.965	221.197	125.422	476.074	265.12	192.585	484.953
cysN_cysC	86.4643	27.1143	167.906	49.4784	29.9833	15.5312	53.7229	16.6562	137.849	23.0291
cysP	47.3819	44.7789	13.3696	23.6993	35.6379	44.7344	353.138	143.963	89.9915	324.781
cysQ	180.387	162.775	181.371	153.914	152.37	122.208	185.172	136.263	161.431	207.664
cysU	220.879	210.008	254.666	212.717	218.345	18.3745	97.4528	58.1327	21.6978	238.362
cysW	215.796	212.231	221.604	248.566	227.72	25.1276	78.9945	102.534	25.7332	197.091
cysZ	93.8267	55.8409	127.786	49.074	43.8226	25.2933	24.4072	8.45514	26.9757	33.478
dacA	0	0	0.279157	0	0	0	0	0	0	0
dad	81.8628	103.403	43.2159	120.65	112.812	27.0587	53.8211	141.556	115.373	489.791
dadA	168.38	133.468	289.58	116.363	132.862	113.93	58.5874	39.6647	51.4446	75.0986
dagK	0	0	0	0	0	0	0	0	0	0
dapE	57.6185	58.7727	167.115	101.307	122.419	13.3169	35.9114	26.2832	48.4631	43.9649
dapL	0	0	0.286049	0	0	0	0	0	0	0
dat	143.467	210.532	91.4691	236.082	276.79	12.752	50.4255	68.8639	39.5779	132.329
dat-K00836	155.791	81.7704	309.561	62.3047	96.4402	10.1834	6.5867	0	11.6748	12.1632
dauA-K19746	4.40845	5.12975	4.36507	8.15433	0	3.52044	11.3186	34.1828	15.3082	0
davT	49.6467	12.9775	116.595	46.4032	60.3316	8.99423	3.30725	0	30.8381	52.4416
dcd	236.392	260.366	234.801	264.426	235.881	45.9672	90.3794	96.6552	89.1136	188.165
dcyD	24.8681	0	0	27.4039	19.2183	0	0	0	2.60152	0
dddP	2.1449	1.22443	0.202618	0	0	0.564515	0	0	0	0
dddQ	1.26341	0	0	0	0	0	0	0	0	0
dddT	283.031	281.824	273.528	246.464	268.581	36.8232	68.1137	125.436	96.4863	74.3556
deoB	55.9768	48.5853	16.0727	34.0291	26.4249	42.0569	93.8663	52.2273	47.3899	82.7054
deoD	26.9441	11.719	4.63252	12.4932	3.89856	13.5571	54.8001	17.8586	40.3364	49.7674
dexB	0	0	0	0.198575	0	0	0	0	0	0
dgaC	0	0	0.287501	0	0	0	0	0	0	0
dgaD	0	0	0.221118	0.404459	0	0	0	0	0	0
dgaE	0	0	0	0	0	0	0	0	0	0
dgaF	0.865197	0.833059	0.575991	0	0	0	0	0	0	0
dgkA	133.579	109.111	143.022	97.328	84.6863	36.9145	71.9503	44.8035	183.466	42.5508
dgoD	3.71832	1.05062	1.98965	0.774597	2.10654	5.88943	0	0	0	0
dgt	66.7504	45.6783	138.385	40.0385	44.4722	3.74751	25.646	7.09177	11.2664	10.7736
dhaK	3.25467	4.68015	12.1839	3.54547	2.25814	31.1465	0.493804	0	3.88352	0
dhaL	1.45386	2.86036	9.58799	1.54074	2.05576	13.3097	0	0	0	0
dhaM	0.628181	0	0.196522	0	0	3.65171	0	0	0	0
dhaT	0	0	0	0.292822	0	0	0	0	0	0
dhbE	5.23854	0	0.581664	0.750239	0.386031	0	0	0	0	0
dhlDH	279.446	347.974	214.826	349.784	283.191	188.077	245.096	252.515	343.931	151.122
dht	20.1233	29.4072	17.0088	20.1375	20.4848	11.3136	8.58429	18.1616	3.36348	12.7399
dlgD	0	0	0	0	0	0	0	0	0	0
dmdA	1.75026	0	0	0	0	0	0	0	0	0
dmdB	229.629	147.727	331.483	156.07	192.271	75.6139	72.6598	109.342	249.031	52.3328
dmdC	514.481	518.874	644.974	452.544	529.417	239.335	488.314	311.043	1031.39	1122.44
dmdD	299.184	399.733	150.886	405.798	435.25	104.424	133.521	361.271	213	124.089
dmg	3.3039	0	0	0	0	21.7559	0	0	0	0
dml	4.3317	4.95054	7.74467	6.46534	0.314544	2.18963	4.57433	18.2093	19.1111	0
dmoA	1.90962	6.99197	21.7508	0	0	0	0	0	0	0
dmpB	20.8449	21.9184	0	2.6756	0	0	4.69554	0	0	0
dmpC	19.0071	33.3022	1.98455	4.60118	0	0	1.55101	2.52455	2.29345	0
dmpD	9.12776	4.36688	15.7924	0	3.43138	0	4.95548	0	0	0
dmpF	17.3884	12.5128	17.8319	2.00097	3.56957	0	4.42451	0	0	0
dmpH	18.9354	24.7988	1.1614	6.90506	2.1324	0	1.52147	0	0	0
dmpI	0	0	0	0.515053	0	0	0	0	0	0
dmpK	4.36071	0.21346	0	1.46504	1.35826	0	0	0	0	0
dmpL	3.37392	0	0.393654	2.44748	0	0	0	0	0	0
dmpM	13.6546	16.7287	0.743728	1.27084	0.716443	0	0	0	0	0
dmpN	26.3787	27.0684	1.53931	3.7251	2.31035	0	1.72904	0	0	0
dmpO	12.7311	5.82745	0	0.961432	1.69782	0	0	0	0	0
dmpP	14.9407	8.45879	0	1.86234	3.22298	0	0.519958	0	0	0
dmrA	8.37645	13.4777	3.96626	18.9364	11.2128	4.93547	7.01745	10.7899	3.96213	15.2676
dmsA	60.1524	72.9868	34.1982	66.7158	46.2034	34.9878	56.3507	73.7503	96.7537	105.745
dmsB	17.1122	19.0538	9.13102	19.7295	3.32634	8.71572	21.5051	53.7066	29.6568	0
dnrE	30.7304	0	0	0	0	0	0	0	0	0
dntB	83.0183	121.994	56.0032	128.807	156.549	4.68706	4.49053	0	3.16705	18.2654
doeA	47.7008	60.9147	31.9967	39.5672	42.0569	96.3921	108.473	127.796	23.4491	16.796
doeB	41.8615	48.9832	24.0106	27.0728	30.1989	55.9867	59.308	32.2718	14.1234	10.5572
doeC	11.0899	4.60462	13.5072	0.767375	1.28528	8.61525	0	0	0	0
doeD	47.7789	49.9233	34.4945	31.6215	20.6526	470.112	481.726	668.448	438.039	6.50768
dpkA	1.01881	2.51658	9.62029	1.37348	0	0	0.38443	0	3.05933	0
dppA	32.4591	40.593	53.738	23.559	19.9163	32.5848	46.8287	16.8713	64.2669	38.174
dppB	26.5616	30.5187	17.2816	19.0892	18.6345	2.24458	6.48873	0	3.30193	11.1516
dppC	38.1436	51.5606	21.1153	35.5762	39.5078	9.83178	24.9744	21.3783	10.1565	22.2619
dppF	25.53	34.224	18.3175	21.8076	21.6426	8.37231	13.1167	17.7853	5.76192	7.77292
dsdA	0	0	0	1.07489	0	0.252454	0	0	6.10709	0
dthadh	0.84086	0	0	0	0	0	0	0	0	0
dut	207.795	221.693	103.96	230.453	228.983	52.8867	147.238	114.37	146.269	152.956
dxr	7.89734	0	0	39.5764	21.6717	0	0	0	33.8507	0
dypB	3.32002	16.3884	9.70797	0	0	4.53741	4.47895	0	0	0
eba720	4.34634	5.78072	4.27417	7.7954	0	4.47253	5.38084	52.5572	18.9815	0
ecfA1	0	0	0.60129	0	0.636061	0	0	0	0	0
ecfA2	0.954131	0.217604	0.102978	0	0	0	0	0	0	0
ecfT	0	0	0.321806	0	0	0	0	0	0	0
ech	0.415541	0.208495	0.439053	0	0.442223	0	0	0	1.81889	4.86198
echE	0	0	0	0	0	0	0	0	0	0
ecm	38.2998	53.4965	23.0377	73.0331	57.9985	29.0992	140.979	104.938	103.542	159.616
ectC	12.6452	7.51706	2.02556	0	2.19411	0	2.22496	0	0	0
ectD	124.508	156.771	158.067	175.952	180.978	50.8587	81.6937	185.426	70.6529	39.5209
eda	194.198	127.941	267.344	126.363	114.905	91.5928	156.618	225.584	142.361	84.0039
edd	84.2954	56.2789	243.512	99.4949	126.57	28.4531	36.4169	23.0262	65.4541	53.4694
efeB	13.7209	10.0273	2.12289	0	3.06304	0	0	0	0	0
egsA	0.409823	0.904755	0	0	0	0	0	0	0	0
egtD	1.47536	0	0	0	0	3.91535	0	0	0	0
ehbA	26.9211	35.0999	10.0672	21.3357	15.1508	16.7697	24.9368	34.117	9.4735	12.8968
ehbB	1.17777	0.548896	0.635454	0.252271	0.166317	0	1.78878	0	0	0
ehbE	108.296	93.3369	135.311	111.744	89.8793	23.3323	62.1991	68.7414	49.4386	71.1473
ehbH	16.0731	25.7634	9.2409	31.8815	23.8052	8.02205	22.42	32.3602	22.9411	25.9469
ehbK	2.4108	0.426919	1.05864	2.06021	0.38201	0.96774	1.80865	0	0.523744	0.342355
eltD	0	0	1.44857	0.573875	1.24854	0	0	0	0	0
ena	0	0	0	0	0	0	0	0	0	0
eno	280.587	279.982	140.961	290.048	272.236	152.558	227.335	192.848	320.149	262.942
entA	9.46383	8.04397	6.18681	7.13338	0.708655	0	1.90544	36.2234	0	0
entC	10.6478	8.59844	6.79225	9.77847	1.00854	0	0	18.9777	0	5.24081
entD	21.9568	15.8636	118.087	28.791	36.2914	2.02314	2.50429	0	6.02599	7.07791
entF	1.97942	0	0.68266	0.946095	0.881675	0	0	0	0	0
epd	57.1463	15.3206	137.405	53.1115	59.841	0	5.30959	0	41.6267	25.8502
epi	9.86064	7.30506	4.15725	3.17425	0	4.81719	1.55822	0	0.413822	0
epoB	1.28515	0	0	0	0	0	0	0	0	0
eptA	35.7142	44.9213	42.7113	38.094	20.0514	10.6898	25.9933	14.7226	9.62121	10.0565
eptC	0.794146	3.23364	12.3221	0	0	0	1.43836	0	0	0
etbC	14.6924	28.5341	9.04904	34.8251	31.2986	10.9377	7.27991	14.4146	7.49829	15.6505
eutA	0	0	0	0	0	0	0	0	0	0
eutB	92.879	45.0067	120.496	83.0221	82.6503	10.9191	10.2408	53.459	117.318	135.329
eutE	0	0	0	0	0	0	0	0	0	0
eutT	1.76055	0.428962	0.628214	0	0.311944	0	0	0	0	0
exaA	179.162	107.324	392.211	142.013	160.52	80.9516	807.92	70.608	50.6077	566.112
fabA	142.412	113.727	161.24	118.268	111.138	133.42	357.19	248.333	259.481	544.825
fabB	145.473	161.196	206.242	138.283	135.109	186.027	340.012	195.496	284.753	400.271
fabD	289.192	282.551	267.402	312.224	332.49	276.431	230.745	196.528	199.049	282.726
fabF	358.463	368.103	318.216	387.534	378.189	379.002	692.099	636.371	546.729	833.495
fabG	579.135	682.698	502.663	661.65	692.897	444.783	627.342	846.19	711.657	657.936
fabH	209.853	256.626	123.233	274.527	252.309	346.324	187.221	165.846	107.752	211.468
fabI	397.767	465.345	236.185	478.698	450.684	290.389	466.025	621.404	362.157	529.951
fabK	5.39663	5.5191	4.7077	7.55519	0	6.16724	16.2381	43.6689	14.7577	0
fabV	23.2295	13.8982	15.2761	7.8669	2.86058	28.9237	22.3146	23.7203	18.1635	15.9101
fabZ	231.711	257.518	206.452	235.489	229.998	101.636	307.967	262.506	238.742	492.637
fadA	1.57819	0	0	0	0	1.15607	0	0	0	0
fadB	50.297	38.8812	162.603	32.3696	29.1793	33.7599	189.966	35.0403	296.637	136.889
fadM	1.83244	0.552926	0.894019	0.450464	1.59846	0	0	0	0	0
fadN	2.8762	0.981791	3.10216	1.87382	2.47017	0	0	0	0	0
fae	11.8197	16.6563	12.591	32.7239	16.1372	147.487	962.562	532.557	526.142	1154.68
fah	0.621866	2.60015	10.3336	0	0	0	1.19985	0	0	0
fas	2.53831	0	0	0.508694	0	29.238	5.19408	0	15.8172	0
fbaA	109.596	76.586	147.169	57.5367	73.016	126.278	142	129.152	90.7194	81.3823
fbaB	14.8298	15.1543	6.2451	6.27368	0	56.5079	7.40785	3.39939	3.27987	0
fbcH	61.319	89.5537	29.7075	95.7295	71.7664	146.242	716.027	696.971	470.79	627.593
fbiC	3.23468	0	0	0	0	18.7659	0	0	0	0
fbp	194.21	187.835	229.408	188.14	216.918	65.01	87.3261	66.2351	79.2367	112.314
fccA	64.7319	81.9486	38.6372	77.7452	95.2869	15.577	4.71962	63.4206	7.5443	34.8793
fccB	126.562	147.747	81.0209	179.061	191.31	40.2651	24.3626	166.074	41.3165	307.85
fchA	0	0	0	0	0	0	0	0	0	0
fdc	0	0	0.201917	0	0	0	0	0	0	0
fdh	2.84162	0.378189	0	0.858848	2.60866	16.2964	0.73948	0	3.82606	16.0253
fdhA	13.5042	11.2227	121.642	1.83443	33.3601	116.966	0	0	0	4.99966
fdhA-K00148	212.808	196.158	222.93	205.509	244.589	953.869	52.4028	113.753	86.7759	76.4257
fdhB	0.583637	1.03619	0.232864	0	0	2.55308	1.27731	0	0	0
fdhF	0	0	0	0	0	0	0	0	0	0
fdm	56.3141	29.4411	144.079	40.425	52.1711	16.6601	1.5916	0	12.6591	0
fdnG	3.65065	2.45749	9.16151	1.71156	2.12933	9.95804	4.60497	17.577	22.262	166.745
fdoG	115.55	71.2484	177.119	115.097	121.336	26.8817	17.6912	64.0797	203.621	165.678
fdoH	68.7337	55.9115	229.915	84.8082	96.168	38.323	12.2543	458.091	167.818	75.9015
fdoI	88.4396	67.9999	269.251	88.7972	111.224	44.113	20.1131	539.613	242.608	277.878
fdsD	72.0831	101.268	43.0907	118.029	116.021	42.7166	83.6336	86.7467	61.7772	89.0702
fdwB	0	0	0	0	0	0	0	0	0	0
feaB	18.6969	23.5442	2.87535	1.3485	8.09747	1.71554	5.53275	7.55081	1.42204	11.1332
fepD	14.4546	24.5676	3.36599	16.8015	20.9455	1.15262	3.29669	0	1.93446	8.40457
fghA	142.749	175.772	184.266	208.191	238.343	62.151	59.332	50.7905	67.0137	130.45
fhs	42.2963	52.3001	25.1984	40.9453	27.6075	31.1041	25.9905	52.9967	39.5525	22.4364
fhuB	1.77617	1.00494	0.361743	2.0077	5.72522	0	0	0	0	0
fhuC	4.55547	0	0.683837	2.15952	2.44403	1.33908	0	0	33.1298	7.2826
fkbP	0	0	0	0	0	0	0	0	0	0
fliY	0.741702	3.38313	10.2395	0	0	0	1.28995	0	0	0
fmt	240.259	259.961	260.018	269.225	325.574	58.2935	123.71	116.331	102.549	136.428
folA	89.5523	78.8592	40.9734	56.7745	52.0302	68.2293	102.69	45.9887	29.8462	50.2858
folB	38.5516	13.2724	97.6115	34.4673	43.9885	0.33591	1.03992	3.69542	23.6655	29.8449
folD	269.748	273.633	358.597	269.421	308.589	203.525	185.825	90.4543	125.204	179.478
folE	251.822	209.508	325.581	185.602	164.043	187.385	358.877	444.929	160.81	378.263
folE2	121.696	144.017	85.3207	124.442	148.807	66.1648	85.0804	258.213	116.592	662.751
folM	18.4475	26.5124	126.007	43.2635	47.5336	2.46786	2.61748	0	22.5366	17.8532
folX	134.283	81.98	362.82	90.7578	102.731	29.4909	59.2009	120.258	63.1278	193.078
fpoA	2.27938	2.10948	5.75464	0	0	0	0	0	0	0
fpoB	12.2978	22.7386	16.6221	25.1088	24.5759	19.9741	85.7623	76.1968	68.785	103.106
fpoF	0	0	0	0	0	0	0	0	0	0
fpoJ	0	0	0	0	0	0	0	0	0	0
fpoK	12.5238	7.83376	3.54923	4.08042	0	7.23032	5.61642	2.25791	5.64084	0
fpoL	2.9606	3.14801	13.017	0	0	0	2.92167	0	0	0
fpoN	0	0	0	0	0	0	0	0	0	0
fpr	284.518	230.416	371.631	250.216	273.51	79.3679	255.86	258.337	227.029	764.626
frcA-trans	41.4864	51.7997	8.43831	37.6773	32.2822	36.644	53.5392	28.7765	15.5007	23.7308
frcB-trans	24.6843	25.3493	4.66712	19.5178	16.585	772.187	965.689	318.991	122.774	92.9445
frcC	24.5998	29.6526	4.74953	19.2439	20.2497	67.4978	107.997	41.633	19.0656	21.2886
frdA	9.18685	9.51331	2.56159	0	0	1.89361	18.8354	0	0	0
frdB	8.72068	7.94366	2.04699	0	0	3.31623	13.2092	6.0209	0	0
frdC	0	0	0	0	0	0	0	0	0	0
frdD	6.52334	7.18997	1.55284	0	0	1.29032	16.7044	0.749837	0	0
fre	17.4562	8.01559	3.57804	8.72971	2.93521	20.9405	38.6626	9.42332	24.6663	16.3402
frhG	1.42357	0	0	0.588632	0	0	0	0	0	0
frmA	442.594	495.054	363.054	459.309	450.687	639.518	382.721	617.628	458.327	422.156
frmB	30.8333	25.8277	20.6276	12.6657	1.67022	12.2987	20.2082	5.2912	12.2962	4.18085
fruAb	5.42936	5.16744	1.47654	1.36524	0.885437	0	0	0	0	0
fruK	60.15	25.8906	141.73	35.9228	55.4394	0	0	0	2.1845	0
fruK-trans	0.576396	0	0	0	0	0.737511	0	0	0	0
ftr	10.3338	18.349	15.0901	32.4636	19.325	7.04515	44.7308	10.3927	12.8119	29.1048
ftsE	181.602	210.286	89.3477	219.008	230.923	75.4671	133.687	111.905	87.798	166.879
ftsI	213.935	124.132	365.099	108.48	142.321	42.6949	88.6046	72.8347	63.2003	89.6903
ftsX	96.0267	59.4201	163.803	62.8992	69.0627	19.1214	64.4319	8.59293	48.9168	83.6241
fucA	1.48252	10.0615	1.41035	24.7584	14.1377	0	3.86579	5.68773	11.659	21.6726
fucI	3.26883	0.824568	3.08266	1.18071	2.30732	0	0	0	0	0
fucO	0	0	0	0	0	0	0	0	0	0
fumB	1.32717	0	0.665714	0.827203	0.912996	7.47369	0	0	0	0
fumC	189.167	159.086	231.365	157.784	151.928	107.112	107.772	84.1252	76.2639	118.285
gadA	1.18514	1.16708	0	0	0	10.1613	0	0	0	0
galA	145.252	204.601	87.8307	217.553	249.839	265.51	13.1054	5.62114	22.8214	18.8609
galB	104.284	149.259	56.6055	147.98	163.7	0.826119	38.5844	67.5104	42.9964	14.8956
galC	0	0	0	0	0	0	0	0	0	0
galD	18.4251	29.9511	17.0653	21.2318	20.2456	1.25589	4.40713	0	0.81602	3.99751
galR	6.54777	1.08259	3.04312	1.55474	4.81006	1.21783	0	0	0	3.53586
galT	15.0256	0	0	0	0	0	0	0	0	0
ganP	0	0	1.42941	0	0	0	0	0	0	0
ganQ	0	0	1.23206	0.470906	0.870589	0	0	0	0	2.62146
gapB	0.159538	0.320189	0	0	0	0	0.313036	0	0	0
garD	39.1293	11.41	18.3399	36.1914	23.8237	0	0	0	1.51973	0
garR	2.29155	0.727703	0.608374	0.35572	0	0	0	0	0	0
gatB	0	0	0	0	0	0	0	0	0	0
gatC	0	0	0	0	0	0	0	0	0	0
gatD	1.08861	0	0	0	0	11.6983	0	0	0	0
gatY	0	0	0	0	0	0	0	0	0	0
gatZ	0	0	0	0	0	0	0	0	0	0
gbuA	0	0	0.682862	0.392421	1.22549	0	0	0	0	0
gcd	197.542	104.463	198.123	164.94	161.584	28.9756	31.2798	119.613	46.1106	97.7792
gcdB	0	0	0	0	0	0	0	0	0	0
gci	11.2838	17.7063	6.84397	8.4624	3.67617	7.22581	14.5218	35.382	21.5819	0.739488
gck	65.6898	37.1609	114.206	46.7781	48.0131	5.33286	19.1452	83.1399	30.4374	0
gcl	70.7115	42.6179	151.454	60.8848	68.1691	0.615834	1.75595	6.46969	19.1487	12.128
gcvH	233.103	210.833	311.548	234.146	254.582	82.8706	98.4054	113.076	146.753	231.021
gcvP	135.058	107.193	187.43	91.3491	97.2977	53.7547	93.7238	29.2749	87.0513	38.5485
gcvPA	51.5504	59.05	30.6421	54.9896	51.0528	21.6351	49.5083	67.3167	77.8381	46.2583
gcvPB	44.6413	59.9859	29.9827	56.4819	53.4807	24.7819	53.9266	57.3415	82.907	42.6144
gcvT	240.772	239.113	117.614	256.867	279.238	74.9642	141.93	196.733	132.534	169.937
gdh	12.6134	11.9787	97.6945	7.99434	23.3026	0	0	0	0	3.8087
gdh_K00260	0	0	2.58482	1.76136	2.69932	0	0	0	3.81084	0
gdh_K00261	15.0868	28.9357	10.7704	33.5208	30.0785	6.02798	15.7728	14.7109	12.0368	18.2722
gdh_K00262	80.0493	35.4793	163.863	51.2189	56.4986	21.6141	14.1301	26.0653	27.6825	21.9599
gdh_K15371	192.918	128.208	204.446	109.503	96.465	77.294	98.1401	105.023	99.9774	42.8365
gdhA	147.803	188.216	86.7007	155.967	173.133	21.2937	69.7162	87.9136	45.0264	62.5584
gfa	18.5197	21.5261	6.9609	17.2543	15.5351	58.8507	38.8947	206.309	37.5932	88.6701
gip	4.11038	6.81772	5.99622	8.51554	0.42688	5.02268	13.5641	61.2915	20.5196	0
glcA-trans	0	0	0	0	0	0	0	0	0	0
glcB	285.818	288.625	348.977	255.171	312.467	39.5461	121.737	51.3632	160.052	172.161
glf	1.01141	0.821618	0	0	0	0	0	0	0	0
glfT1	0	0.527371	0	0	0	0	0	0	0	0
glgA	108.015	112.159	197.787	100.611	95.2911	26.5529	34.7232	92.2069	33.1766	65.1537
glgB	161.145	151.786	217.244	131.604	112.206	109.581	140.371	105.493	56.8567	98.0087
glgC	0	0	0.248739	0	0	0	0	0	0	0
glk	31.8519	46.4583	19.0888	69.7226	52.3748	43.0136	22.1923	71.931	19.2314	13.109
glmE	0	0	0	0	0	0	0	0	0	0
glmM	284.367	289.992	273.895	293.159	302.101	165.729	430.58	473.652	461.059	463.684
glmS	319.929	331.532	329.121	310.829	312.045	181.295	517.117	366.149	618.478	222.69
glmU	271.503	265.921	258.973	275.384	283.821	187.331	535.262	595.77	570.669	225.528
glnA	864.586	946.419	791.676	952.314	884.894	588.59	2471.12	1385.59	2474.66	1191.57
glnH	0	0	0	0	0	0	0	0	0	0
glnM	0	0	2.47997	1.71315	1.83178	0	0	0	0	0
glnP	2.09326	1.22855	1.15482	0.77258	0.291055	0	0	0	1.34677	0
glnQ	74.3892	37.4329	138.097	67.8862	77.2384	5.24949	5.77694	0	11.3643	4.14262
glpD	36.5755	19.7413	115.757	39.9561	56.5422	1.61791	0	0	8.93856	18.1455
glpE	443.776	332.095	580.973	347.874	297.261	410.23	1186.73	1739.47	1019.67	1958.36
glpK	69.1404	73.4385	65.007	96.8918	88.3551	98.7597	27.9027	40.5049	41.3581	16.7906
glpQ	177.43	116.947	299.696	126.1	144.183	38.9189	77.3682	36.8567	48.0145	51.4605
glpQ-trans	24.6845	30.5473	5.91327	19.7978	17.4547	2.83918	5.86482	5.04995	6.32539	4.37007
glpX	0	0	0.432349	0.377443	1.49304	0	0	0	0	0
glpX-SEBP	5.54236	6.91945	5.51706	15.0814	6.74078	35.1525	75.5437	260.173	108.555	3.63257
glsA	121.339	82.5547	159.224	163.375	145.907	31.1412	24.7523	39.3422	36.0678	72.4478
gltA	295.361	331.594	257.604	308.493	289.253	337.159	1093.26	800.221	1203.66	942.75
gltB	216.8	179.839	314.483	166.877	137.379	169.222	327.179	406.739	465.421	173.093
gltD	77.04	46.5484	12.9395	12.5441	13.9889	33.9523	132.425	52.565	175.218	15.8909
gltI	0.525537	3.22282	10.3819	0	0	0	3.2654	0	0	0
gltJ	80.4768	125.677	61.455	124.163	140.368	4.49235	11.2543	15.2415	10.178	47.5029
gltK	87.1597	134.202	59.8737	116.178	117.53	1.59046	4.42061	21.1659	3.54628	33.1519
gltS	0.598679	0	0	0	0	0	0	0	0	0
gltX	898.211	790.351	670.979	824.997	845.276	229.352	403.824	304.345	360.575	399.155
gluA	5.5149	0	0	0.740536	0	0	0	0	0	0
glxR	44.9987	12.2461	78.0654	37.6804	41.0495	0	0	0	7.48642	2.65585
glyA	295.292	330.252	299.837	309.873	311.705	269.477	572.343	519.502	573.811	585.837
gmd	128.473	186.355	225.041	203.197	119.493	25.7524	124.342	85.3667	109.025	154.963
gmhA	211.605	191.674	244.204	205.941	212.49	100.394	450.449	228.655	215.443	414.899
gmhB	0	7.25264	0.636691	6.84827	3.59281	0	35.3082	0	18.2616	11.3382
gmk	261.741	276.165	240.77	260.389	235.752	89.6355	87.1794	93.0432	85.4467	150.479
gnd	56.8408	54.5619	27.2112	31.1326	25.4018	196.136	100.871	37.0312	34.7652	20.3887
gnl	104.118	95.9097	33.4562	92.1654	51.6654	45.8985	84.7705	222.227	90.5887	63.2547
gntK	100.084	67.4037	34.5347	67.296	76.6737	12.4105	16.8319	11.0297	15.7499	12.817
gox	707.036	704.648	667.952	757.868	688.783	221.595	371.262	496.769	435.232	613.77
gph	7.61205	2.81422	3.53988	0.606533	0.80355	2.91624	1.10054	8.04982	0	0
gpmA	124.151	178.227	73.0473	171.756	196.659	83.8456	100.334	167.355	105.395	160.281
gpmB	46.2718	51.1378	23.1227	57.0438	51.8319	73.0378	53.3214	61.9048	23.0138	45.6568
gpmI	152.168	83.5459	190.789	71.3118	67.079	55.8739	66.2268	18.4233	85.4445	46.2923
gpsA	19.5405	35.9863	17.5263	39.4199	30.4835	5.98201	11.435	9.75688	9.54895	8.23569
gpt	51.6929	45.2702	15.2961	32.7524	17.4776	31.3943	71.3778	76.3597	55.6647	60.2273
gpx	237.132	154.495	314.451	173.468	192.379	67.9481	114.224	229.778	202.158	261.076
grdA	0	0	0	0	0	0	0	0	0	0
grdB	0	0	0	0	0	0	0	0	0	0
grdC	0	0	0	0	0	0	0	0	0	0
grdD	0	0	0	0	0	0	0	0	0	0
grdE	0	0	0	0	0	0	0	0	0	0
gs_K00264	2.65297	0	0	0	0	44.754	0	0	0	0
gs_K00265	16.4681	27.8526	11.6214	36.781	36.6495	23.7508	76.124	52.5593	66.004	62.8026
gs_K00266	175.996	229.307	235.927	273.383	320.088	85.1282	180.804	233.242	234.524	180.208
gs_K00284	0.82469	0	0	0	0	0	0	0	0	0
gshA	0.847203	0	0	0	0	1.66435	0	0	0	0
gshB	103.702	135.317	199.995	169.853	195.086	11.286	23.4449	37.6782	51.2929	149.58
gsiA	76.1859	39.6921	18.041	58.0213	38.3205	15.7783	35.0677	135.93	69.9321	2.07774
gsiB	0	0	0	0	0	0	0	0	0	0
gsiC	0.549348	0.899432	0	0	0	0	0	0	0	0
gsiD	1.53169	0.631359	0.381399	1.21133	0.129358	0.350389	0	0	0	0.782527
gsk	8.29451	9.66928	2.60417	7.32731	1.99504	9.38685	53.4403	19.621	32.281	19.3933
gsmt	15.3535	24.3723	9.28707	30.6438	20.9171	14.5269	66.679	40.2413	25.9467	3.61122
gsp	2.07673	0	0.128521	0.488537	0	0	0	0	0	0
gst	0	0	0	0	0	0	0	0	0	0
gtfA	0	0	0.456664	1.69262	0	0	0	0	0	0
gtfE	0	0	0.210489	0.570122	0.256275	0	0	0	0	0
guaA	318.756	342.906	437.104	356.086	361.593	109.991	340.246	265.816	316.208	355.173
guaB	356.852	352.025	319.331	339.413	349.748	1160.34	639.219	771.733	552.044	686.964
guaC	0	0	0.479059	1.42668	0.388073	0	0	0	0.473441	0
gudB	0	0	0	0.292822	0	0	0	0	0	0
gudD	85.3213	19.2705	27.0668	79.9207	55.1309	0	0.8746	0	6.53911	0
gutB	0	0	0.657089	0.568541	0	0	0	0	0	0
hab	11.228	18.4758	9.25408	25.8919	24.7239	1.37314	9.65336	4.91058	5.28462	7.84642
hadH	17.1296	27.7783	4.0137	18.7528	18.0958	16.9621	7.17765	47.7834	13.9005	11.2357
hao	0	0	0	0	0	0	0	0	0	0
hbaB	78.2839	111.346	44.9151	111.64	130.511	2.30066	2.26016	5.16506	13.2111	19.0513
hbaD	73.6912	110.15	46.411	117.532	163.553	2.24249	2.72018	6.19004	10.5953	42.7071
hcaC	2.93725	4.23703	2.99764	7.61996	0	59.9932	112.384	497.088	274.891	0
hcaD	80.3659	113.249	50.6427	120.98	174.932	4.32795	9.04907	12.1464	6.20733	24.2565
hcnC	69.4777	43.9255	138.529	41.3597	11.9168	1.43792	4.0931	0	10.5935	0
hcp	0	0	0.279157	0.248218	0.556136	0	0	0	0	0
hcrA	0	0	0	0.130807	0	0	0	0	0	0
hcrC	13.8556	11.7769	13.5647	0	4.6164	0	0.831321	0	0	0
hcxB	0	0	0.273877	0	0	0	0	0	0	0
hdrA1	0	0	0	0	0	0	0	0	0	0
hdrA2	0	0	0	0	0	0	0	0	0	0
hdrD	1.70233	0	2.07117	34.3653	19.4088	8.90348	0	0	1.47016	4.10827
hemA	192.105	190.309	223.62	169.454	216.86	52.075	60.733	48.1377	59.3279	158.696
hemB	241.338	252.485	252.534	245.005	285.032	149.042	279.043	304.079	267.326	192.51
hemC	245.049	261.63	243.732	292.146	317.921	116.832	210.688	169.489	162.061	213.151
hemD	34.699	12.8814	126.928	45.2766	63.1034	6.24701	2.11452	0	23.6072	13.7049
hemE	145.207	135.757	159.777	161.806	153.268	53.1706	130.352	158.239	101.375	176.999
hemF	284.328	327.33	252.342	337.556	325.358	74.6689	126.714	117.424	121.089	199.233
hemG	0	0	0	0	0	0	0	0	0	0
hemJ	45.8156	10.6581	102.548	7.10545	21.3712	0.852694	1.40976	0	0.871668	41.3316
hemL	274.408	320.482	261.184	258.8	292.729	98.3676	222.275	303.314	341.027	117.326
hemN	187.685	127.753	276.27	141.749	135.639	72.705	44.3012	19.2524	35.6889	49.3651
hgd	0	0	0	0	0	0	0	0	0	0
hisA	229.591	239.818	230.896	272.425	290.292	86.9937	177.537	75.47	154.977	171.026
hisB	225.56	235.436	229.161	225.803	262.868	137.942	265.495	205.095	175.872	284.895
hisC	80.3664	30.3579	157.259	59.4874	36.0741	16.5623	15.5346	53.4102	33.9606	11.9994
hisD	1.03086	0	0	0	0	16.0235	0	0	0	0
hisE	124.394	135.005	156.197	133.968	164.921	21.9917	36.9401	40.0821	60.7885	94.8487
hisF	147.832	193.247	221.34	225.396	291.825	36.677	92.4725	88.6195	107.002	138.687
hisG	0.632132	2.24133	10.3221	0	0	0	1.8605	0	0	0
hisI	118.896	110.492	156.122	109.811	103.074	98.6354	106.403	90.927	133.032	150.209
hisM	1.52284	2.61101	11.0678	0.923249	0.376132	0	0	0	2.13264	0
hisP	60.5287	36.4352	126.678	20.6979	38.7893	5.19879	26.1074	6.87329	22.6928	24.9044
hisQ	0.763602	0	0.440076	1.36631	0.487579	0	0	0	3.26674	0
hldE	162.195	178.658	169.837	181.274	216.708	13.2954	40.844	43.4862	100.364	73.503
hmd	0	0	0	0	0	0	0	0	0	0
hmfA	3.58836	17.6407	2.55629	5.35984	7.17181	1.55227	0	0	1.08199	0
hmfE	3.33054	14.4171	2.52508	5.28142	6.22237	2.19091	1.17301	0	1.45919	4.66012
hmgA	8.83547	2.85072	9.71888	0.747426	0.833906	29.7539	1.55508	0	0	1.68152
hnr	0	0	0	0	0	0	0	0	0	0
hom	249.951	279.904	276.972	282.284	313.031	57.5676	175.575	189.075	179.283	241.391
hpaA	13.137	27.4326	6.92729	4.175	9.86094	8.26127	1.44161	0	4.29169	0
hpaB	5.02759	1.26124	6.68763	22.108	25.0531	8.86953	4.65697	0	2.48018	11.6418
hpaC	1.82862	0.262143	0.120442	1.49396	2.09696	0.831917	0	0	0	1.76183
hpaD	2.20702	0.679953	0	1.50465	2.79282	3.63036	0	0	0	1.67716
hpaE	25.0422	34.8137	13.1064	32.7226	47.578	30.1847	13.7896	34.0204	11.4491	19.2423
hpaG	2.08579	2.6861	2.30398	0	10.0839	7.19592	2.04631	0	0	0
hpaH	0	0	0	0.392421	0	0	0	0	0	0
hpaR	37.9914	55.3368	15.6152	14.6395	12.7318	22.4284	7.99345	2.97231	12.9692	20.7216
hpcB	13.5407	22.9954	6.37235	4.20687	9.96055	48.835	3.31731	1.18656	9.21984	0
hpcC	4.03538	5.7069	4.08594	7.67222	0.603669	8.11194	23.9565	51.1942	60.1146	0
hpcD	2.13045	2.55166	2.65366	0	9.40331	3.28287	0.741655	0	0	0
hpcG	20.1188	22.2275	7.74281	14.3173	23.7461	66.0771	2.58372	1.39763	8.81912	19.8955
hpcH	21.0387	24.3502	9.1827	24.7386	36.6398	4.93522	11.2988	4.23043	5.67977	47.2567
hpd	89.3718	52.9239	125.092	57.4585	58.6721	53.0227	62.6963	39.0591	46.5048	37.3736
hpdB	0	0	0	0	0	0	0	0	0	0
hpdC	0	0	0	0	0	0	0	0	0	0
hprA	166.299	115.796	161.663	48.5508	34.905	56.8672	74.9642	172.057	75.6038	3.90523
hprT	1.68324	0.199229	2.26879	0.274695	1.52446	0.903224	2.33734	0	2.9143	0
hpsK	2.99519	0	0	0.448336	0	0	0	0	0.578922	0
hpsL	2.03923	0	0.0821631	0.569846	0	0	0	0	0	0
hpsM	3.35416	0	0.105799	0.376294	0	0	0	0	0	0
hpsN	20.1349	17.0414	11.8361	8.05434	2.21529	16.7969	31.5387	62.0604	46.5169	1.46993
hpsP	3.44091	0	0.108235	0.890903	0	0	0	0	0	0
hpt	10.0074	14.3472	5.46603	29.1117	16.8749	6.57536	18.3667	30.3613	29.694	81.4806
hpxA	1.2298	0	0	0.300274	0	0	0	0	0	0
hpxW	0	0	0	0	0	0	0	0	0	0
hrtB	121.313	149.258	71.4924	134.187	156.829	0	11.4026	1.95762	5.75589	23.2571
hsaB	1.24778	0	0	0	0	0.681202	0	0	0	0
htrB	29.1264	14.7637	131.647	22.871	30.9354	2.89403	0	0	13.6836	29.5552
htxA	0	0	0	0	0	0	0	0	0	0
htxB	1.00281	0.548896	3.53796	9.36205	11.3373	0	0	0	4.18045	11.6075
hutF	161.066	211.079	79.6539	190.521	204.851	13.4298	27.4573	25.9905	13.2835	36.4735
hutH	34.8502	39.3156	42.5681	25.4349	25.1612	3.60506	5.8399	8.61614	1.4999	0
hutU	229.353	293.77	130.247	281.711	361.324	13.3884	15.9464	26.1732	8.84713	15.927
hxlA	1.22632	7.54629	14.9924	1.06508	1.93448	0	1.4411	7.33622	0	0
hxlB	1.47751	3.26608	7.89047	0.31014	1.79034	0	3.64484	8.55968	0	0
hyaA	14.6052	15.5198	5.3357	4.7079	3.29968	1.7647	0	0	0	0
hybC	3.12477	0	1.75969	4.83554	3.8121	0	0	0	0	0
hybD	25.7187	28.1236	8.85413	10.1487	7.40368	10.2511	2.0095	12.1969	0	1.5743
hydA2	0	0	0	0	0	0	0	0	0	0
hydB	0	0	0	0	0	0	0	0	0	0
hyi	0	0	0	0	0	0	0	0	0	0
hypBA1	2.20749	0.953756	2.31247	0.816	3.20962	0	0	0	0	0
hyuB	0	0	2.33797	0.445451	0	0	0	12.9105	0	0
iaaM	0.199646	0.450769	0	4.71512	0.525099	0	0	0	0	0
icd	380.037	422.366	482.2	441.248	430.805	195.072	534.335	564.559	799.141	474.582
icdA	17.4578	27.2475	11.8879	31.7919	28.7231	35.6404	45.6296	36.0711	33.0267	33.0675
idi	0	0	0	0	0	0	0	0	0	0
ilvA	0.151426	0	0	0	0	0	0	0	0	0
ilvC	253.121	283.902	263.095	293.282	280.956	339.654	908.805	900.457	1487.75	792.339
ilvD	290.861	326.039	261.52	327.282	350.467	247.671	322.846	473.813	557.78	689.63
ilvE	0.814583	3.71796	10.9792	0	0	0	3.19665	0	0	0
ilvM	0	0	0	0	0	0	0	0	0	0
ilvN	1.30109	0	0.199957	0	0	0	0	0	0	0
inhA	11.0311	11.7963	6.62023	7.52855	0.45505	5.93692	27.8013	70.3866	59.5904	1.5015
iolA	123.933	61.2209	120.308	56.3014	38.1796	55.7657	104.6	127.396	119.421	58.2066
iolS	0	0	0.181725	0	0	0	0	0	0	0
iorA	271.4	296.743	130.723	363.984	375.303	90.1997	184.219	242.278	283.851	336.436
irp2	1.40713	0	0	0	0	0	0	0	0	0
irtB	2.80074	0	0	0	0	0.752687	0	0	0	0
iscS	238.382	221.086	354.461	227.797	238.697	196.503	501.358	433.761	703.286	796.974
iseK	4.16401	0	0	0.206021	0	0	0	0	2.04967	0
iseL	1.40222	0	0	0	0	0	0	0	0	0
iseM	23.4112	22.2697	12.1289	16.1017	0.600888	5.02865	33.4395	47.8677	42.8781	0
isfD	234.845	138.457	291.743	111.094	128.508	24.3483	64.8261	79.9693	36.0235	33.0586
ispD	143.462	127.069	179.849	155.346	218.159	21.2354	33.2769	80.2929	45.0085	120.268
ispDF	139.335	188.607	80.2637	203.376	202.666	33.8114	55.3291	76.4109	46.7928	127.444
ispE	267.24	276.432	229.606	277.833	254.155	84.9919	264.558	193.423	119.831	342.87
ispF	64.8477	49.0913	142.586	40.7758	44.0642	25.0618	65.628	20.0211	13.4361	15.705
ispG	271.599	290.133	279.772	293.909	319.735	146.473	286.534	329.341	286.684	370.184
ispH	252.799	268.302	214.492	267.047	276.043	103.167	184.935	159.924	154.463	254.332
ivd	0	0	0	0	0	0	0	0	0	0
kal	0	0	0	0	0	0	0	0	0	0
kamE	0	0	0	0	0	0	0	0	0	0
kat	19.1358	9.80644	3.06341	6.88309	2.61084	20.9271	54.5557	28.3555	66.7324	19.5041
katG	101.341	141.533	60.4453	144.194	159.351	194.369	968.407	651.024	916.525	151.308
kauB	0.932882	2.80841	10.6803	0	0	0	9.22262	4.13001	0	0
kbaY	0.809364	0	0.248139	0	0	0	0	0	0	0
kbl	46.2481	43.0177	10.0933	26.3607	21.3446	102.408	125.977	82.0477	58.0129	132.627
kce	0	0	0	0	0	0	0	0	0	0
kdd	0	0	0	0	0	0	0	0	0	0
kdkA	94.5565	124.832	52.3152	130.905	163.945	13.3876	41.3232	30.0094	29.2517	83.3855
kdsA	271.704	253.051	210.532	250.324	155.345	61.9237	145.645	138.827	165.662	358.304
kdsB	211.141	227.183	298.698	257.717	269.542	34.7771	98.6169	126.318	116.981	148.243
kdsC	8.59609	8.38377	2.5292	1.29437	0	10.7655	64.1978	20.3101	2.92492	0
kdtB	0	0	0	0	0	0	0	0	0	0
kgd	0.17181	0	0	0	0	0	0	0	0	0
kgtP	13.7652	18.1207	18.492	33.5304	20.5235	0.867704	6.1592	5.58169	5.03297	10.4496
korA	0	0	0	0	0	0	0	0	0	0
larA	0.749718	0	0	0.447586	0	0	0	0	0	0
lchAA	0	0	1.7224	0.760057	0	0	0	0	0	0
lchAB	0	0	0.630038	0	0	0	0	0	0	0
lchAC	0	0	0.123081	0.525313	0	0	0	0	0	0
ldh	0.256728	0	0.550984	0	0	0	0	0	0	0
ldhA	41.474	36.0415	129.749	59.9709	71.7962	24.9796	12.2391	20.3149	16.5971	29.0645
legF	0	0	0	0	0	0	0	0	0	0
legI	0	0	0	1.38483	20.0932	0	0	0	1.13887	50.446
leuB	111.357	108.815	167.187	131.823	135.738	82.6702	122.045	50.0992	113.724	187.992
leuC	256.626	275.465	271.056	287.781	299.663	188.254	344.819	372.613	424.791	252.074
leuD	175.284	232.387	100.381	262.367	255.229	113.809	283.473	308.826	345.564	443.893
levB	0	0	0.457445	0	0	0	0	0	0	0
lhgO	20.2401	18.7698	24.1526	7.34002	0	0.52513	0	0	0	0
lhpC	55.9369	68.6954	25.251	44.732	38.7061	7.92866	16.2531	27.4423	15.2031	32.1317
lhpD	0	0	0	0	0	0	0	0	0	0
licA	0	0	0.140424	0	0	0	0	0	0	0
licB	0	0	0	0	0	0	0	0	0	0
ligA	74.4111	26.9262	4.01822	18.7368	20.484	29.6874	2.01358	4.07578	2.11385	4.77447
ligB	34.6836	0	0	0	0	0	0	0	0	0
ligC	33.8542	0	0	0	0	0	0	0	0	0
ligH	13.6969	16.7117	6.79764	32.757	18.8941	7.59823	48.184	17.1225	15.8903	38.8338
ligJ	39.1913	0	0.22517	0.336361	0	18.7039	0	0	0	0
ligK	41.3299	25.1749	3.99958	17.2543	17.1359	1.90524	3.95208	0	2.34438	3.54582
ligU	1.17681	0.289203	0.183234	1.59185	2.8598	0	0	0	0	0
linC-K05525	15.1798	24.9036	9.84487	30.3309	25.3541	1.22312	2.23183	0	1.34492	0
lip	134.497	44.0174	292.719	77.024	100.182	14.2906	35.8278	22.6577	196.467	35.3598
lipA	265.423	291.937	255.299	291.87	308.542	199.559	253.71	418.108	288.616	523.14
lipB	233.747	242.384	228.569	263.091	297.959	137.334	162.71	187.16	190.783	223.136
lipL-EC1.14.11.49	0.901869	0.311099	1.08721	0	0.817983	0	0	0	0	0
lipM	0	0	0.362329	0	0	0	0	0	0	0
liuC	7.19416	9.43539	2.39124	7.03713	1.70927	1.44617	6.23728	0	2.63637	0
livF	821.422	993.94	600.291	1054.9	1157.22	130.204	316.126	525.732	259.757	467.706
livG	0	0	0	0	0	0	0	0	0	0
livH	277.976	297.846	282.876	255.156	246.117	47.3178	82.4281	177.351	85.0689	174.317
livK	163.189	145.382	213.76	155.17	133.593	470.818	740.185	676.443	864.514	357.109
livM	57.354	75.8561	22.6573	69.1489	38.1142	19.3261	51.4978	80.5307	55.3971	53.6337
lldD	139.321	175.755	80.3076	170.232	203.624	17.9225	34.5104	57.7702	27.6488	96.416
lolD	332.754	333.199	157.962	418.254	420.664	36.2408	134.084	138.209	131.666	246.431
lpdA	448.332	516.111	283.7	437.26	452.934	207.024	388.207	381.336	209.934	515.159
lplA	1.01041	0	0	0	0	4.95967	0	0	0	0
lplJ	1.69028	1.04685	1.79705	0.682674	1.3956	0	0.577336	0	1.85118	0
lptB	244.17	252.015	226.147	254.706	249.845	75.7219	273.484	218.592	210.635	219.213
lptG	18.7302	8.61273	2.32857	9.42142	3.57115	21.6804	57.0218	23.9873	30.3497	29.6811
lpxA	251.551	280.094	276.474	269.294	278.952	175.383	362.817	320.431	335.614	507.961
lpxB	259.885	272.248	235.755	277.154	298.646	79.0826	196.594	119.584	135.741	205.684
lpxC	255.756	273.999	252.92	287.025	268.206	354.263	1050.45	933.941	1013.85	2060.25
lpxD	15.6617	12.555	11.3483	0	3.61434	0	11.9744	0	0	0
lpxH	177.893	174.19	191.498	169.757	215.336	25.5045	98.2766	27.7963	53.3431	80.895
lpxK	242.943	255.358	225.145	256.217	308.563	59.2667	114.501	109.158	68.1751	123.759
lpxL	18.9939	2.10833	3.11767	8.0268	3.38682	72.8348	6.40182	28.2995	11.1006	21.3239
lpxO	2.41601	5.31822	13.9719	0	9.74749	0.664135	2.03371	0	0	4.92276
ltaA	15.3969	15.6915	4.62746	8.58327	4.56013	3.42194	12.7701	13.3968	9.31616	11.7596
ltaE	56.206	10.8338	23.0833	40.0499	21.8041	0.98754	1.61402	5.60347	9.95663	0
luxS	7.59169	7.75235	3.26289	5.84652	1.69969	4.32175	26.0888	22.316	13.6707	33.7683
lysA	89.8917	132.184	60.002	139.666	165.668	8.68862	23.9662	40.2179	20.2818	105.849
lysR	115.59	66.6271	271.341	71.5779	87.4762	5.42968	15.4955	2.15161	16.1259	7.08135
lysX	0.965853	0	0	0	0	0	0	0	0	0
madB	0	0	0	0	0	0	0	0	0	0
maeA	8.81117	9.32467	2.6467	0	0.436582	10.3591	17.9791	26.5494	0	0
maiA	79.7691	114.023	45.3797	117.802	132.268	8.70966	24.869	23.8794	28.332	97.0116
malF	64.9714	20.1654	144.619	38.9633	52.1304	2.02447	2.01495	0	11.4943	11.9942
malG	67.5821	17.4476	135.659	48.8624	59.7937	3.48973	3.39386	0	25.3936	6.52896
malK	113.317	100.115	165.204	137.899	130.333	4.23266	11.6826	2.17255	20.7751	6.41974
malP	1.6428	1.87247	0.192739	0.308481	0	0	0	0	0	0
malQ	9.20604	13.7796	12.1807	8.24085	1.75905	7.69413	69.6427	31.2639	15.2945	6.51785
malS	67.1972	16.5562	136.998	48.2325	81.4131	0	0	0	2.23141	4.65845
malT	0	0	0.429074	0	0	0	0	0	0	0
mamA	0	0	0	0	0	0	0	0	0	0
manA	2.36778	0.666153	1.74671	1.22087	1.53433	3.80134	0.569862	0	0	0
manX	0	0	0	0	0	0	0	0	0	0
manY	0	0	0	0	0	0	0	0	0	0
manZ	0	0	0	0	0	0	0	0	0	0
mapA	1.26065	0	0	0	0	18.8264	0	0	0	0
mauA	5.03024	7.47681	2.28839	0	0	0	0	0	0	0
mauB	7.78463	12.5454	3.76865	0	9.83934	0.74676	2.13949	0	0	1.99842
mauD	0.804496	3.18672	1.12251	0	0	0	0	0	0	0
mauE	7.8845	10.4195	3.46682	0	10.5038	0	1.70431	0	0	0
mauF	0.283124	2.43073	1.52291	0	0	0	0	0	0	0
mbhJ	0	0	0	0	0	0	0	0	0	0
mccA	0	0	0.359868	0	0	0	0	0	0	0
mccB	0	0	0.321805	0	0	0	0	0	0	0
mcd	36.3342	41.6428	21.2312	54.5189	45.9051	20.9195	42.9406	52.2994	47.5931	80.844
mch	10.2301	16.7063	14.7608	30.6743	16.8524	4.82974	34.4108	18.3486	8.34541	34.1848
mch-K14449	49.738	60.9859	25.6045	72.6976	53.4451	15.9764	52.0135	36.0487	39.8735	73.3175
mcl	53.6222	82.2117	31.4593	108.48	79.7975	42.6032	142.971	122.794	219.943	226.229
mcl2	1.02104	0	0	0	0	0.290322	0	0	0	0
mco	0	0	0.60257	0	0	0	0	0	0	0
mct-K14470	3.80691	4.90221	3.98215	7.36805	0	12.0634	29.5118	66.0712	68.3877	0
mdcE	34.3726	23.2345	105.316	41.8962	54.0105	0	0	0	5.54395	0
mdh	203.372	153.559	305.622	126.615	141.891	30.7391	128.681	80.1969	144.627	261.646
mdh-K00024	192.562	238.649	111.244	249.559	247.803	180.242	493.487	419.98	463.16	605.371
mdlC	2.02101	0	0.64763	1.53997	0.614353	0	0	0	0	6.93777
meh	42.8121	13.8406	133.007	44.1216	53.5966	4.45019	0	0	4.40403	33.146
melA	19.5033	26.7801	12.5643	33.5091	31.1094	1.79617	3.98546	0	8.6917	8.83008
menB	0.979084	0	1.83006	4.64939	5.10865	20.8097	0	0	0.632445	0
menE	0	0	0	0.384573	0	0	0	0	0	0
menF	0.95044	0	0	0	0	8.64789	0	0	0	0
menG-EC4.1	98.8293	65.0492	132.314	63.7857	64.1351	105.605	192.585	90.8127	58.1792	104.872
menI	48.9449	10.7086	109.879	37.0343	39.9187	5.85112	0	6.56108	37.2943	51.8571
mer	1.19299	0	0	0	0	2.11065	0	0	0	0
metA	33.9941	40.3667	8.98098	28.9715	22.3867	11.7932	20.6891	93.8632	32.6253	29.3988
metB	88.4153	54.3351	35.8994	28.7733	11.0912	143.904	57.8265	252.749	145.757	36.4269
metC	211.861	240.992	99.7017	239.886	210.261	102.865	286.908	146.507	132.041	164.526
metE	81.6847	62.5558	150.869	52.5294	60.5051	45.6966	66.9624	114.133	93.3567	43.1516
metF	229.098	269.402	246.41	277.398	275.113	227.062	382.15	589.879	263.602	845.703
metG	309.456	314.564	276.709	313.906	312.463	109.048	160.778	139.235	129.516	207.535
metI	93.0128	69.6926	135.595	67.8778	73.5886	10.0764	46.82	16.3604	26.2963	43.3221
metK	296.751	348.719	284.93	335.408	342.603	342.527	916.949	626.066	662.118	702.933
metL	1.42039	0	0	0	0	0	0	0	0	0
metN	63.9099	40.7691	165.788	36.5628	50.1579	1.5572	8.28676	4.10569	16.3355	42.8066
metV	0	0	0	0	0	0	0	0	0	0
metX	256.632	252.224	253.851	276.049	300.199	56.3124	81.8491	131.524	84.9096	161.115
metY	166.361	158.068	200.121	164.962	136.106	84.4336	239.138	335.11	274.714	141.189
metZ	133.834	154.206	186.298	152.256	151.703	54.0843	376.104	117.406	203.39	188.013
mfnA	5.33027	6.88639	5.63393	8.5108	0	2.84712	6.3938	25.6826	17.9764	0
mftC	2.28364	0	0	0	0	29.3468	0	0	0	0
mgdA	2.8495	4.6009	0	0	0	0	0	0	0	0
mgdD	7.11864	1.82183	3.3041	0	0	3.04295	0	15.3515	0	0
mglA	1.90243	1.47384	0	0	0.329274	0	0	0	0	0
mglB	0.458161	0.970603	0	0	0.76408	0	0	0	0	0
mglC	0.446707	1.37116	0	0	0	0	0	0	0	0
mgm	0	0	0	0	0	0	0	0	0	0
mgsA	24.9238	23.6876	118.684	73.6796	43.5672	7.20465	11.0809	15.0701	19.8801	39.0766
mgsA-EC4.2.3.3	35.9701	34.844	14.9423	25.1215	21.66	13.6312	123.518	24.9095	17.3995	15.9682
mgsB	32.1851	11.7373	120.711	28.4001	22.5203	6.72847	2.20567	29.7839	4.65473	15.7367
mgsC	37.7399	21.5648	15.5919	61.8042	36.8675	7.98508	17.3254	27.267	30.9215	28.8901
mhbD	88.5484	121.859	53.4889	131.617	173.52	19.7328	23.7839	69.333	34.8431	124.946
mhbM	87.8823	123.014	54.335	132.723	139.32	1.27654	0.924951	1.753	1.29137	5.56027
mhpA	6.3274	7.5138	6.32512	9.1674	11.7864	3.16715	5.99037	20.6939	11.7173	0
mhpB	1.26042	0	0	0	0	2.10815	0	0	0	0
mhpD	33.6913	15.7061	5.08014	0.499845	0	0	0	31.7261	0	0
mhpE	35.1878	19.2375	15.6089	8.94554	0.469714	0.341555	1.7429	0	0	0
mhpF	40.7417	18.5726	17.8687	5.70396	0.55565	0.403759	2.04896	0	0	0
mhpR	0	0	0	0	0	0	0	0	0	0
mhpT	1.20848	5.32721	13.0339	0	0	0	0	0	0	0
mii	0	0	0.10129	0.540384	0.427517	0	0	0	0	0
mlaD	134.123	132.209	161.902	146.938	169.681	17.621	117.184	77.9499	30.7134	59.4368
mlaE	186.492	174.006	237.354	177.477	225.283	115.015	167.571	113.652	103.901	150.394
mlaF	138.753	167.858	207.407	130.714	181.832	162.819	190.202	247.238	78.967	176.165
mmoC	1.11677	0	0.0919444	0.367895	0	0	0	0	0	0
mmtN	3.90499	0	0	0	0	0	0	0	0	0
mmuM	0	0	0	0	0	0	0	0	0	0
mntB	19.9623	27.7437	5.412	19.436	22.9017	4.50817	11.5312	6.93498	4.32765	5.65128
mntC	2.81899	1.36093	0.406064	0.395561	0	0	0	0	0	0
mntD	3.50348	1.0984	1.8776	0.332964	1.0427	0	1.91553	0	0	0
moaA	0.960086	2.38183	11.3737	0	0	0	1.0204	0	0	0
moaC	218.188	229.224	223.584	247.981	248.661	136.839	139.152	149.649	100.614	135.297
moaE	221.617	229.035	204.096	226.573	238.709	136.17	186.086	207.021	100.731	207.023
mobA	0	0	0.655498	0.532092	0.233958	0	0	0	0	0
mobA-K03752	192.649	228.187	202.584	207.73	274.183	32.607	111.35	92.3241	90.7828	259.989
modA	0	0	1.24818	5.12764	3.89367	0	0	0	2.85537	0.669495
mogA	2.45786	0.201467	1.26449	5.66901	6.04348	0	0	0	1.0671	4.00056
mppO	1.1233	0	0	0	0	0	0	0	0	0
mqo	57.7197	29.617	174.499	46.1119	56.9511	1.58857	21.4833	0	2.80483	23.564
mraY	260.679	288.653	264.167	304.776	298.517	56.8431	166.55	163.725	89.6855	251.088
mrcA	197.738	164.813	227.913	160.183	157.897	126.984	326.225	202.093	192.155	374.968
mrcB	0	0	0	0	0	0	0	0	0	0
mrdA	20.2573	13.1808	8.35832	8.87578	4.46066	20.1248	42.179	8.31756	18.3829	22.957
msmX	0	0	1.61626	1.93902	1.53548	0	0	0	2.24061	2.51915
mta	72.5316	19.3654	106.312	52.8342	53.6615	0	0.523995	0	3.79163	0
mtbC	1.82715	0	0	0	0	3.69501	0	0	0	0
mtdB	14.1954	27.0017	7.77619	61.9043	38.8326	7.90396	39.7604	40.1986	34.2748	48.9643
mtgA	0	0	0	0	0	0	0	0	0	0
mtgA-K03814	284.312	329.547	281.889	361.323	355.087	90.7022	209.7	259.365	131.867	207.129
mtkA	35.9904	52.8172	29.921	64.0039	62.2499	35.1069	136.587	80.82	126.601	81.4069
mtkB	16.1442	22.2959	18.8392	31.0555	27.1417	24.4771	82.8857	95.8097	101.637	56.3317
mtlA	4.72684	0.973269	2.06456	2.43016	1.36394	8.32805	0	0	0	0
mtlD	2.16212	0.576176	2.57195	2.92376	1.46437	170.169	0	0	0	0
mtlF	1.39786	0.487908	1.02978	1.02028	1.68611	0	1.25214	0	0	0
mtlK	87.1635	112.97	23.2484	93.1127	78.8323	16.4718	58.1472	57.3617	93.3934	34.0047
mtlK-trans	19.2097	27.3536	5.7983	19.1792	17.6696	1.58674	20.8202	0	82.2723	0
mtmB	0	0	0	0	0	0	0	0	0	0
mtnA	105.531	78.6453	156.782	152	127.384	22.907	56.9909	110.254	65.9754	52.8927
mtnB	0	0	0	0.820179	0	0	0	0	4.07742	0
mtnE	2.35683	0.924547	2.52941	1.72953	1.67785	0	2.9801	0	1.31449	2.59116
mtnK	0	0	0	0	0	0	0	0	0	0
mtnN	9.56306	8.7797	2.60602	8.55379	3.78394	8.67153	98.1534	34.437	21.2621	38.7598
mtnW	1.04958	1.36106	1.15255	0.421065	1.50697	0	2.51664	0	0	0
mtnX	0	0	0.747106	0	0	0	0	0	0	0
mtoX	14.2986	3.70219	4.76962	0	0	3.31148	2.81733	6.37542	0	0
mttC	0	1.28997	0.185212	0	0	0	2.33313	0	0	0
mupP	66.4875	37.142	140.031	22.1105	25.3218	2.26814	9.11718	18.4936	15.6624	21.5684
murA	138.786	110.353	207.446	141.621	149.404	46.0327	130.819	93.734	208.878	214.318
murB	62.2364	81.1954	35.2993	78.0258	71.0672	19.4987	62.4254	68.3832	35.8462	72.851
murC	165.429	159.934	217.034	191.033	226.9	16.9513	41.7605	73.3358	62.3724	133.051
murD	13.3216	19.565	14.4549	0	0	4.07538	21.9562	6.83925	0	0
murG	257.846	276.069	242.553	274.872	321.091	73.6713	159.552	167.83	100.298	159.592
murQ	1.28028	12.0655	1.77202	26.0871	15.5582	0	27.2507	13.9926	22.4552	23.6536
murU	0	0	0	0	0	0	0	0	0	0
mvaA	0	0	0.252706	0.985869	0.882815	0	0	0	0	0
mxaC	9.00598	18.9387	13.7547	30.3162	18.9852	0	0	0	0	0
mxaD	24.1457	42.4029	18.7647	85.6599	43.5473	26.293	256.958	36.4763	44.6836	109.017
mxaF	95.9946	111.528	69.3769	191.637	112.364	1736.84	2648.75	4241.37	6861.89	3841.38
mxaG	10.5377	17.0416	12.623	29.2634	12.7648	0	0	0	8.26589	1.20174
mxaI	6.06961	12.2483	7.66012	18.2658	11.8462	0	1.91735	0.299697	13.0162	4.80004
mxaJ	12.0292	19.0531	14.1928	31.9297	16.5262	0	0	0	6.26789	0
mxaK	10.0602	12.9382	4.2536	26.9739	16.047	0	1.02333	0	0	3.98121
mxaL	11.3851	21.5832	14.947	33.5821	18.4038	0	0	0	0.268425	3.4544
mycA	0	0	0.0903314	0	0	0	0	0	0	0
NA	262613	263737	265994	260150	263700	180720	330619	286880	267980	329907
nadA	161.821	126.499	188.577	140.653	123.246	154.124	315.614	339.845	248.949	235.461
nadE	257.516	308.039	250.469	369.867	351.333	50.8989	108.573	234.374	165.872	330.146
nagE	0	0	0.207616	0.265834	0	0	0	0	0	0
nagG	117.281	156.159	62.6282	148.04	126.513	5.24351	4.1639	6.68072	5.016	23.8516
nagH	78.8805	111.556	47.0895	113.494	94.3902	0	1.77519	11.4995	4.52585	20.732
nagK	1.40436	0	0	0.661473	0	0	0	0	0	0
nagK-K16165	30.0767	34.5199	14.2415	33.2083	15.7414	82.6023	148.774	518.135	252.054	27.2889
nagL	136.679	151.419	160.642	155.943	187.379	20.9189	37.7394	46.3356	41.1577	88.048
nagZ	26.0973	13.8798	137.455	40.1765	53.107	2.68526	1.26343	0	18.1187	41.0251
nahD	0	0	0.482708	0.662814	0	0	0	0	0	0
nahK	1.07884	3.07865	17.1759	0	0	0	1.8853	0	0	0
nanA	0	0	0	0	0	0	0	0	0	0
nanE	0	0	1.35323	1.0213	1.21895	0	0	0	0	0
napA	104.073	58.9794	154.247	83.8458	76.0101	26.584	50.9312	86.5796	72.9422	59.2771
napB	52.9689	27.5559	5.55173	44.9455	31.3482	16.9562	26.1337	65.4996	36.8099	37.0668
napC	111.881	44.7553	16.7292	84.8495	54.2901	18.9528	37.7753	92.2292	46.328	43.2951
napH	1.93201	3.14739	1.12278	0.406621	0	0	0	0	0	0
narB	40.3648	44.1218	168.321	49.1891	63.5099	47.5239	3.01771	422.941	39.0809	17.4619
narG	85.2445	52.2371	15.525	63.678	53.9769	56.9143	41.61	79.3647	23.8247	3.14322
narH	130.381	91.8411	30.7592	74.2589	81.1727	446.855	243.049	66.6986	47.5486	0
narI	81.7122	66.1008	21.6907	61.1786	50.7924	208.151	198.192	88.0225	53.6966	3.26963
narJ	84.2964	55.0473	21.4516	56.7973	49.2775	39.1474	191.202	69.0985	32.3757	0
narV	9.05729	11.9883	1.84724	0	0	0.259437	2.89505	0	0	0
narZ	41.702	48.7808	13.107	21.6008	25.0544	665.398	207.173	0	5.68256	0
nasA	58.2505	29.9794	66.4061	55.7907	72.0133	0	1.77841	0	4.19288	0
nasB	2.01051	0.149422	0	2.1387	2.73592	0.266234	0	0	0	7.87744
nasD	6.07616	1.01241	0.508212	8.20955	2.45916	0	0	0	0	0.635094
nat	3.73363	0	0	0	0	13.0715	0	0	0	0
ndhD	0.370711	0.241803	0.576846	0.324847	0.355063	0	0	0	0	0
ndhL	0	0	0	0	0	0	0	0	0	0
ndhS	4.79248	5.10607	0.954761	0	0	1.48045	0.754604	0	0	0
ndk	228.819	235.821	202.556	223.178	215.35	185.533	579.199	465.718	312.127	622.388
neuA	0	0	0	0.683739	11.4948	0	0	0	0.536704	93.3599
neuC	96.8556	137.754	46.1266	138.444	112.576	4.68577	11.9667	35.1709	10.7101	227.615
nfsB	11.3877	3.08439	9.0696	1.02212	20.2791	2.28432	6.99593	0	0	8.08914
nicA	2.17622	0	2.77788	1.69114	3.3695	0.635079	0.931283	1.34909	3.0028	12.496
nicB	180.651	266.545	121.797	274.374	371.47	18.4993	60.989	88.6238	66.601	194.196
nicC	0	0	0	0	0	0	0	0	0	0
nicD	83.3961	120.917	52.3127	122.953	141.209	7.09441	21.5779	53.3842	21.8182	114.573
nicE	1.8509	2.78603	2.61062	0	8.83137	0	0	0	0	0
nicF	66.3532	94.0521	44.1183	96.7904	125.299	29.1587	33.2339	71.852	37.1724	102.285
nicP	12.9335	22.6782	133.606	6.94893	22.2612	1.93088	29.9076	0	0	3.5
nicR	0	0	0.327657	0	0	0	0	0	0	0
nicT	1.32888	0	0	0	0	0	0	0	0	0
nicX	264.015	383.28	157.378	392.697	457.531	14.9017	45.4218	46.0991	62.0835	155.512
nidA3	0.561574	0	0	0	0	0	0	0	0	0
nidB	128.397	145.432	175.345	165.276	128.538	118.402	187.527	232.451	440.14	162.369
nifD	33.9866	39.7836	15.6499	9.52404	7.3377	0	3.54481	0	0	0
nifE	32.0768	38.4765	11.03	10.4871	10.6708	0.709958	1.87548	0	0.535984	0
nifH	32.1374	35.7314	14.6717	13.1778	9.88451	0.691243	6.38798	4.15295	1.10588	0
nifJ	1.24592	1.48079	1.35191	0	0	0	0.751287	0	0	0
nifK	33.2145	32.1295	15.5395	9.63782	8.04253	0.775669	2.36307	0	1.71895	0
nifV	25.4594	34.7778	11.6105	6.90153	5.8226	0	0	0	0	0
nifW	18.3834	29.5315	10.4964	6.36777	4.86719	0	0	0	0	0
nikB	0	0	0	0	0.229564	0	0	0	0	0
nikC	0	0	0	0.298891	0	0	0	0	0	0
nirA	2.17479	0.365931	4.06645	8.05234	8.73713	0	0	7.14608	3.5721	5.84422
nirB	162.788	83.9965	150.874	113.809	113.87	0.96774	3.75351	3.34543	0.877613	2.44122
nirD	74.4508	36.7004	109.216	86.6073	64.7365	0	1.64627	0	7.52731	0
nirD-EC1.7.1.15	44.9528	30.6473	54.1279	21.8651	32.6288	2.28465	0.681665	0	0.433911	4.49342
nirK	62.4794	78.1011	26.1848	54.5746	53.2993	222.303	233.751	170.883	86.5208	84.6721
nirS	237.715	124.523	474.622	147.825	144.121	69.497	53.7311	66.0222	199.782	162.117
nmo	198.256	208.508	214.913	207.984	269.821	274.89	124.373	191.824	317.274	104.179
nodE	1.67669	1.98854	1.81081	5.09954	4.17563	0.611204	0	0	3.01455	4.27097
nodI	3.67525	6.02684	4.77004	7.96524	0	2.31092	3.34184	15.9694	7.66055	0
nodJ	1.72591	0	0	0.249723	0	0	0	0	0	0
norB	174.204	135.292	332.688	125.382	152.833	16.4027	22.2901	72.621	12.352	22.3841
norC	108.584	71.3053	263.263	67.3207	89.2149	1.73778	1.14192	4.43223	1.6509	15.6606
nos	0.966644	0.352733	1.19148	0.635658	1.41438	0	0	0	0	0
nosY	88.6166	72.3307	156.025	62.933	80.8825	9.8468	7.65351	13.758	4.60859	18.9143
nosZ	232.693	137.71	339.486	128.522	158.643	103.049	83.5255	99.8848	77.722	71.5312
npcA	0	0	0	0	0	0	0	0	0	0
npdA	0.187692	0.226016	0.32451	0	0.479385	0	0	0	0	0
nplT	0.538742	0	2.00694	0.903107	1.22801	0	0	0	0	0
npr	10.9766	10.9604	7.09174	8.47523	0	2.11785	6.92486	15.7866	9.29321	0
NR	8.70808	0	0	0	0	37.8856	0	0	0	0
nrdA	383.852	382.298	451.355	366.098	426.255	116.649	228.154	140.91	250.795	302.269
nrdB	215.887	222.694	232.97	227.287	219.698	72.5651	176.666	71.5898	141.143	117.562
nrdD	77.8989	41.2615	154.209	45.0368	71.7916	66.7781	0	1.25786	2.46796	5.72844
nrdE	3.12197	0.623262	3.31489	0.783888	1.23289	0	0	0	2.79732	0
nrdF	1.6631	0	2.10402	0.952848	1.45907	0	0.768861	0	0	3.51971
nrdJ	92.412	112.363	41.8749	111.594	81.4866	103.478	250.06	187.092	285.124	184.515
nrfA	2.32402	0	0	0	0	1.12662	0	0	0	0
nrfB	0	0	0	0	0	0	0	0	0	0
nrfD	0	0	0	0	0	0	0	0	0	0
nrfH	1.48902	0	0	0	0	0	0	0	0	0
nrnA	3.37344	1.42794	1.97498	1.59499	1.63862	10.8355	1.753	0	2.16692	0
nrtB	12.1665	0	3.36198	12.9878	39.0766	2.43298	0	0	0.954294	38.2281
ntdB	1.19769	0.812075	0	0	0	0	0	0	0	0
nthA	37.2991	43.769	24.842	44.9612	23.5044	28.2916	50.8138	137.4	108.219	36.7427
nthB	42.1618	58.7467	16.5848	45.4099	32.9008	35.0071	56.1714	139.918	88.8777	49.6306
ntpD	0	0	0	0	0	0	0	0	0	0
ntpK	0	0	0	0	0	0	0	0	0	0
nudB	1.54858	0	0.240281	0.384573	0	0	0	0	0	0
nudC	19.5777	14.5969	130.14	36.8309	47.6616	2.93466	1.29735	0	22.7498	25.9449
nudE	29.4834	23.0292	122.654	51.1768	56.6315	17.0328	46.1767	16.1342	73.9524	63.4325
nudF	81.5906	46.4745	142.741	48.6074	60.9913	25.5725	27.7072	18.9576	77.9429	80.9662
nuoA	116.799	144.282	67.5018	158.852	115.391	101.282	129.167	249.715	131.077	337.788
nuoB	71.3977	70.1439	28.8776	69.9892	38.002	81.5699	154.753	448.208	178.882	254.713
nuoC	162.965	204.324	85.1216	211.919	189.609	118.057	203.84	266.548	173.807	321.525
nuoCD	0.917479	3.19974	11.963	1.02136	0	0	2.50851	0	1.11922	0
nuoD	174.34	231.604	99.2502	241.436	217.745	99.7782	226.169	239.165	160.86	338.981
nuoE	151.886	198.959	92.552	202.298	176.529	98.3657	221.008	281.405	156.213	301.536
nuoF	277.447	375.169	193.376	411.873	439.436	214.913	266.975	353.443	301.877	543.153
nuoG	144.132	215.71	96.3372	222.779	252.691	63.2625	183.792	221.355	118.281	261.761
nuoH	182.329	240.687	117.326	244.967	221.874	123.099	311.174	458.488	232.054	409.976
nuoI	135.038	171.371	95.9906	175.763	151.809	87.5484	141.445	224.185	100.129	170.351
nuoJ	125.704	181.999	94.9076	176.951	164.744	41.1945	114.871	177.053	117.791	132.889
nuoK	92.6328	126.025	73.4226	137.975	108.487	27.1518	54.9532	105.49	60.8509	130.324
nuoL	253.714	312.586	125.449	289.361	262.47	119.913	211.341	464.623	188.223	296.445
nuoM	174.555	222.032	119.445	189.326	171.339	62.6999	114.172	339.15	110.991	143.307
nuoN	190.679	244.616	122.756	252.307	229.328	69.3619	162.448	275.651	141.808	202.129
nxrA	0	0.22988	0.264046	0	0	0	0	0	0	0
nysI	2.54079	0	0	0	0	1.08159	0	0	0	0
oadB	132.922	77.3501	285.952	69.689	97.4964	22.8733	76.9143	50.9141	127.755	152.952
oadG	72.0236	43.178	148.219	46.336	52.4564	8.37364	35.1362	10.4607	36.4417	35.802
oah	25.1356	12.6991	10.0191	1.00829	3.77755	12.6826	0	0	10.0164	0
occM	71.4434	33.3192	128.365	37.8257	45.9484	0.618512	5.31333	1.48513	21.4234	24.1073
occP	10.1563	9.9902	12.4912	1.63534	0	1.51423	0	4.8736	4.21712	0
ocd	21.1838	41.4986	21.0663	21.4355	32.1382	24.7649	29.9882	32.5643	7.0931	12.7556
oleB	0	0	0	0	0	0	0	0	0	0
oorB	0	0	0	0	0	0	0	0	0	0
oorC	0	0	0	0	0	0	0	0	0	0
oorD	0	0	0	0	0	0	0	0	0	0
oppA	3.2294	0	0.352061	0.67651	0.348271	0	0	0	0	0
oppB	4.83597	0.663029	1.51627	1.89316	0.707175	0	0	0	0	0
oppC	4.21986	1.30096	0.27608	0.508149	0.611761	0	0	0	0	0
oppD	28.0907	37.0991	20.9037	23.8309	16.0417	4.26885	10.6337	9.85044	4.56115	8.2838
oppF	40.756	51.6099	15.1108	36.0468	18.679	14.3952	17.3145	41.5125	19.1251	7.22279
oraE	0	0	0	0	0	0	0	0	0	0
oraS	0	0	0	0	0	0	0	0	0	0
ordL	19.4266	26.1245	6.60424	50.5066	38.889	3.96998	9.07077	13.2339	6.40678	18.4016
otnC	37.1587	33.7731	24.9375	13.0355	11.9616	3.65048	9.90284	27.6831	1.01812	6.29186
otr	16.1957	13.0914	129.478	5.84199	33.4471	1.5011	0	0	0	7.62519
otsB	44.6524	8.2391	116.309	35.6246	50.5396	8.81134	0	26.7848	5.33819	0
paaA	29.2718	42.6214	19.8053	19.7875	33.2003	30.7132	51.1818	21.9988	16.341	31.0566
paaB	17.9285	24.628	11.0204	13.2137	22.6721	16.2832	31.4853	28.288	11.64	13.6321
paaC	117.567	103.227	53.9112	60.0884	79.4725	85.1203	154.774	138.683	361.339	141.778
paaD	101.17	135.551	54.5505	112.117	107.465	93.1042	139.94	210.932	86.1604	206.704
paaE1	5.63512	9.04022	17.3969	1.03011	9.94289	2.94124	0	0	0	0
paaE2	16.2015	24.1305	5.19118	19.2229	19.2169	16.2783	25.6845	21.2787	7.58777	7.6658
paaF	17.3915	33.8718	22.7657	29.548	29.3445	3.01361	3.63265	7.57163	2.50653	5.33189
paaH	0.829851	6.73284	14.0628	0	0	0	0	0	0	0
paaI	20.672	36.6212	13.5551	21.6556	29.9123	1.16499	0	0	3.05497	9.52172
paaJ	68.0999	45.3961	24.2734	98.4597	82.9942	129.005	118.493	82.2913	128.234	159.289
paaK	30.4919	43.251	21.8477	21.7266	33.4671	2.79542	7.89451	5.50479	1.89203	8.2597
paaX	7.99383	15.7149	17.0874	1.09345	11.077	0.394612	1.72684	0	1.91644	4.59133
paaY	4.83481	10.4259	12.3831	0.368993	0	0	0	0	0	0
paaZ	28.0187	42.0659	23.6075	20.8985	32.454	13.1156	17.0219	12.7553	5.65137	5.96989
pabAB	0.767778	0	0	0	0	0	0	0	0	0
padC	0	0	0	0	0	0	0	0	0	0
padE	0	0	0	0	0	0	0	0	0	0
padJ	0	0	0	0	0	0	0	0	0	0
pagL	0	0	0	0	0	0	0	0	0	0
panB	6.59185	2.55192	10.8377	38.4573	24.8759	1.0656	0	0	24.0203	0
panD	62.0964	27.0574	123.041	59.8283	59.2507	22.9004	79.207	9.5521	20.5216	127.459
panE	75.7877	45.3495	147.03	47.4933	65.7971	2.00551	3.9569	0	6.50545	18.3611
parD	13.933	13.9816	3.3713	11.2821	8.24656	73.7902	136.379	350.664	58.7923	418.195
patA	4.08937	1.75588	1.15258	1.12062	1.29574	0	0	0	0	0
patA-K09251	0	0	0	0	0	0	0	0	0	0
pbfA	0	0	1.13783	4.99291	4.57826	0	0	0	0.692145	0
pbp4b	0	0	0	0	0	0	0	0	0	0
pbpA	166.602	167.498	239.454	197.409	238.292	45.8031	14.924	21.0625	56.2046	96.1393
pbpC	51.3358	71.3302	36.74	70.2244	60.2393	16.5283	45.9236	32.7991	32.9217	33.8102
pbpD	0	0	0	0.343369	0	0	0	0	0	0
pbpG	141.886	85.5724	287.05	90.0452	101.971	125.772	97.527	113.289	595.361	415.31
pcaB	104.727	134.376	69.8406	169.869	204.768	18.0712	15.7496	30.0177	34.7517	122.51
pcaC	207.34	226.349	153.747	251.837	263.798	146.377	175.659	533.628	203.396	49.4846
pcaD	81.1691	45.8315	105.328	72.0937	76.5239	46.0966	116.757	171.359	99.6232	167.859
pcaF	231.456	276.766	279.986	307.267	377.443	128.164	288.027	325.965	323.718	348.886
pcaG	108.813	142.624	65.9068	177.507	168.9	25.7028	99.6051	83.4441	55.1305	183.958
pcaH	136.373	166.02	75.6333	172.732	188.95	59.6947	104.219	141.793	44.3049	137.792
pcaI	281.283	262.864	329.78	254.827	289.593	50.872	104.465	212.848	193.173	140.428
pcaJ	374.039	391.986	583.965	387.102	459.829	102.638	116.024	176.821	190.99	236.4
pcaK	0.756119	2.55581	10.4239	0	0	0	2.73297	8.77298	0	0
pccB	56.3391	76.9029	26.0546	93.0946	74.0312	16.7035	49.8283	60.8151	39.8347	75.5161
pchC	25.1273	0	0	0	0	0	0	0	0	0
pchF	1.13843	0	0	0	0	6.73766	0	0	0	0
pchF-EC6.2.1.69	0.454278	0	0	0	0	0	0	0	0	0
pckA	138.453	134.59	183.439	104.311	112.136	175.365	603.993	333.534	575.649	433.148
pckG	174.413	149.263	63.2755	178.535	190.748	120.874	54.4131	79.4333	79.1197	160.731
pcpA-EC1.3.11	82.1755	120.222	55.6902	120.065	144.881	2.61088	8.52154	14.7372	9.2722	60.1404
pcs	43.4149	67.9326	21.4823	83.4074	63.5508	13.4384	15.7518	12.6463	16.1371	56.9859
pdaA	1.04425	0	1.2224	0.942217	0.820817	0	0	0	0.803827	0
pdhA	38.2194	53.6223	25.3331	72.0721	62.0954	29.1075	65.2381	180.121	115.141	76.9908
pdhB	0	0	0	0	0	0	0	0	0	0
pduC	0	0	0	0	0	0	0	0	0	0
pduD	0	0	0	0	0	0	0	0	0	0
pduE	0	0	0	0	0	0	0	0	0	0
pduL	1.02906	0.797959	1.02439	0.604041	1.10936	0	0.917802	0	0	0
pduO	209.855	224.452	199.652	227.258	255.775	51.058	108.404	175.7	78.6712	154.945
pdx1	2.6758	0	0	0	0	63.7713	0	0	0	0
pdxA	239.397	262.392	222.859	236.771	279.658	67.6854	268.815	148.778	150.019	190.531
pdxA2	23.4183	27.1791	8.15418	21.3531	22.3726	8.18372	8.73754	14.2018	4.49351	10.8992
pdxB	107.689	61.1897	140.667	51.8084	69.4384	28.1396	74.1953	22.3276	27.8883	36.0942
pdxJ	127.421	136.638	202.85	199.126	214.773	17.8966	58.8282	82.5074	88.0881	172.304
pdxS	1.07182	1.19194	2.2486	1.16787	1.19194	0	1.33963	0	1.55817	0
pdxT	1.82615	0.739406	1.83026	1.15623	1.99744	6.05768	1.31023	0	1.20495	0
pdxY	0	0	0.870235	3.91731	3.52955	0	0	0	0	0
peb1C	0	0	0	0	0	0	0	0	0	0
ped	1.48327	0	0	0	0	0.784654	0	0	0	0
pel	0.977171	0.629994	0	0	0	0	0	0	0	0
pelC	0	0	0	0	0.766196	0	0	0	0	0
pepA	364.186	381.297	293.508	376.971	391.502	151.401	283.259	245.282	250.143	177.251
pepB	18.9456	9.84489	2.86043	7.55252	2.0232	20.4766	65.2017	10.5127	40.8561	24.9228
pepD	0	0	0	0	0	0	0	0	0	0
pepM	0.680415	1.27652	0	0	0	0	0	0	0	0
pepN	0	0	0	0	0	0	0	0	0	0
per	0	7.60472	0	0.474031	0	0	18.3376	0	0	0
perB	7.20773	10.3946	9.72568	12.1821	0	6.38147	4.86945	33.7051	8.52834	0
petA-K00411	263.58	292.259	242.169	283.794	292.82	311.783	1051.8	793.34	651.064	1118.72
petB	114.493	60.112	145.699	53.1609	49.9828	142.276	244.754	93.8994	166.245	267.702
petC-K00413	201.056	188.499	208.512	187.009	188.897	138.466	309.391	142.847	271.747	526.112
petC-K02636	0	0	0.300159	0	0	0	0	0	0	0
petH	0	0	0	0	0	0	0	0	0	0
pfkA	50.9776	50.0939	22.3085	49.3507	35.2464	57.2174	47.2657	86.1748	33.1424	6.2033
pfkB	110.776	92.5302	148.244	87.3531	72.9099	32.5573	43.3275	148.821	47.9727	21.712
pflD	0	0	0	0	0	0	0	0	0	0
pfp	24.9287	31.4206	11.3795	19.9717	30.3175	58.4087	13.0663	4.65921	7.96345	21.9486
pgi	72.6028	65.8646	170.665	107.323	117.294	71.2768	34.2574	31.5692	36.8082	58.8778
pgk	248.672	286.836	269.605	291.34	326.779	146.357	262.104	149.596	214.206	209.621
pgm	26.3341	35.9906	18.2535	25.9951	18.9706	33.8778	13.0378	29.7369	18.4365	15.4243
pgpA	131.728	144.924	167.201	176.622	194.038	15.1221	77.0039	62.7332	41.4408	64.5372
pgsA	378.725	426.034	263.399	441.43	436.721	159.486	219.367	335.258	178.605	481.667
pgtC	0	0	0.151438	0.904494	0.895784	0	0	0	0	0
pgtP	0	0	0	0	0	0	0	0	0	0
phaB	162.842	232.382	91.772	221.543	214.39	127.559	445.616	420.418	338.424	461.693
phaK	0.790821	5.96257	15.3851	0	0	0	0	0	0	0
phaZ	27.8902	37.0005	23.99	31.4996	31.8829	18.5844	30.2101	49.1762	11.357	24.6136
phbB	2.51288	0.811488	1.84946	5.73801	6.7631	0.758933	0.981972	4.31234	18.5911	39.5939
phbC	0	0	0	0	0	0	0	0	0	0
phbC-EC2.3.1	326.5	428.969	190.016	421.521	371.307	305.121	453.691	704.293	348.28	509.219
phcHL	1.09661	5.30798	12.4912	0	0	0	0	0	0	0
phcS	1.59197	0	0	0	0	1.23038	0	0	0	0
phdI	1.62018	0	0	0	0	0.263245	0	0	0	0
phdJ	1.76016	0	0	0	0	0	0	0	0	0
pheA	165.445	192.703	81.637	162.113	212.884	88.5348	85.5821	86.5158	36.9459	126.519
pheA2	35.637	47.2319	16.0179	37.8954	24.1627	23.5451	43.3318	78.102	24.0964	32.591
pheB	27.83	0	0	0	0	0	0	0	0	0
pheC	14.8373	24.2789	9.36688	31.3579	30.8112	1.42893	4.24555	0.965235	3.88443	3.23098
phhA	83.5439	45.6493	140.883	40.1977	48.1507	43.7098	148.251	32.337	7.03656	3.93055
phhB	173.092	180.739	183.99	188.549	182.645	38.2195	114.8	86.6024	56.4145	155.136
phnA	7.11303	7.93333	2.02418	0.966033	1.01382	0.828497	1.00892	0	0	0
phnC	370.629	345.934	528.25	312.739	300.425	19.7967	37.9145	77.9368	58.7358	22.1115
phnD	96.7082	95.905	108.364	40.8495	42.252	5.84556	10.4039	9.492	19.2715	1.97052
phnD_phosphite	184.148	199.279	208.841	219.149	175.888	2.64765	11.5808	0	24.061	28.0544
phnE	302.597	233.497	405.808	209.936	219.454	9.69109	33.6031	90.5475	54.3708	16.517
phnF	140.404	176.31	142.971	159.646	188.201	18.4206	24.9353	61.7526	24.1549	105.164
phnG	69.2508	56.2159	123.486	36.6625	38.2724	4.74128	8.90073	6.45155	9.09028	6.41375
phnH	64.0539	70.7614	138.745	43.1586	47.5369	5.35911	6.36465	11.0984	9.33792	11.9522
phnI	43.2477	62.7644	27.3953	40.7038	25.9406	18.1439	9.35421	48.7526	12.6062	30.7788
phnJ	95.3028	87.4232	143.828	48.6711	64.8558	5.49873	9.81949	9.82568	13.2799	14.0772
phnK	91.2853	78.8737	134.242	45.4128	51.9861	8.53493	7.81789	15.0308	11.1328	11.0117
phnL	69.3741	65.665	92.6404	35.0373	41.1998	8.91662	11.5739	14.2274	15.4246	9.86448
phnM	59.072	61.535	92.0965	46.8093	35.3132	10.9855	21.0055	46.7425	40.3975	23.3645
phnN	122.307	113.529	135.747	108.879	102.85	11.5077	26.1261	32.6147	26.1115	26.2287
phnO	31.6369	34.5428	8.46064	20.6966	14.5527	3.56994	9.96024	3.8226	5.81659	4.97972
phnP	45.171	30.7689	134.139	6.72453	27.1869	0	1.01674	0	0	4.40406
phnPP	74.8405	42.835	144.124	48.2951	62.8285	14.4156	15.0208	0	35.1459	28.5636
phnW	8.7867	14.2568	12.6235	0.690333	0.405343	0.69342	1.2883	0	0	0
phnX	2.24199	21.2834	14.8348	3.60156	4.1955	0	0	0	0	0
phny	10.0367	14.4572	2.02703	1.18724	0.828766	2.86056	4.97494	0	0	0
phoA	24.4779	19.2444	8.23342	7.66785	20.5922	18.3745	44.3919	14.0653	30.1393	30.3147
phoB	1116.38	1182.43	1026.49	1283.34	1252.89	447.729	1552.12	1267.75	1069.21	1653.29
phoD	92.2936	58.91	93.698	96.1939	82.4233	12.8859	9.17441	16.0431	16.9842	9.15828
phoH	98.6876	29.2443	23.4537	37.2023	47.1434	66.6938	90.5476	53.0045	64.8597	61.9119
phoN	0	0	0.261175	0	0.561019	0	0	0	0	0
phoP	816.874	713.379	997.863	765.213	752.863	361.3	484.956	571.706	442.009	889.978
phoR	319.522	318.48	279.758	340.524	340.1	106.439	97.0939	127.92	120.053	172.679
phoU	235.829	257.451	254.378	273.336	254.908	109.621	199.687	120.186	243.831	268.088
phoX	237.813	174.662	354.379	162.112	165.741	40.5134	25.3633	34.658	23.8955	9.04454
phpC	40.5845	57.7069	9.80551	39.8201	38.684	19.4823	34.4712	33.4275	12.328	36.7161
phsA	0	0	0	0	0	0	0	0	0	0
pht3	34.2374	33.5145	10.0928	30.255	20.0519	182.561	414.406	306.382	165.09	86.5589
pht4	19.061	25.0935	4.47093	20.0018	20.433	6.37973	17.3969	6.89967	8.03339	18.0954
pht5	26.1612	25.7312	5.09322	18.1408	20.2734	74.6765	100.493	73.1596	28.9625	42.2163
phy	70.3733	31.597	85.8821	53.3338	61.4001	3.25715	6.61812	7.34727	3.41645	4.07622
phzS	0	0	0.383648	0.614752	0.615059	0	0	0	0	0
pimC	205.602	203.41	219.188	263.238	242.42	200.132	469.625	1164.56	762.83	169.041
pimD	53.6517	12.9891	129.56	30.5193	31.4003	3.14706	1.49534	0	3.37249	0
pimK	1.51526	0	0	0	0	1.20861	0	0	0	0
pimS2	1.90547	0	0	0	0	0	0	0	0	0
pit	5.60789	6.24975	25.8307	3.65965	4.81229	3.29555	9.24442	11.3612	2.92792	5.3457
plc	0	0	0	0	0	0	0	0	0	0
pld	0	0	0	0	0	0	0	0	0	0
pldA	18.9202	13.7266	4.82463	0	10.2776	15.9795	94.0305	52.7475	0	10.5815
plsB	106.927	61.9245	137.59	51.6669	70.3714	34.1078	50.2042	19.8209	28.4865	29.9514
plsC	0.825845	2.14715	9.88673	0	0	0	0	0	0	0
plsX	254.652	262.161	253.607	273.911	286.513	85.6288	222.203	225.369	183.353	350.502
plsY	236.717	257.922	182.532	270.206	270.273	70.3472	181.895	195.705	128.731	196.744
pncA	39.5854	51.654	19.7702	56.6824	82.6685	12.0367	35.9423	13.4144	23.3335	60.2937
pntB	185.296	137.593	174.108	109.222	119.672	214.665	237.099	226.262	208.834	272.368
pobA	161.571	162.767	74.3166	186.368	186.192	12.1917	10.0895	14.963	13.0513	26.8632
porA	1.41065	0	0	0	0	432.656	0	0	0	0
porB	3.42809	0	0.648363	0.271463	0	424.173	0	0	0	0
porD	1.31944	0	0	0.323171	0	0.597722	0	0	0	0
porG	1.10571	0	0	0	0	746.3	0	0	0	0
potA	334.516	463.957	190.362	419.872	443.466	61.5393	71.8754	56.0525	99.5646	185.382
potB	11.7993	5.5921	5.7477	1.8275	0.743571	0	0	6.83262	1.8857	0
potC	0	0	0	1.12229	0	0	0	0	0	0
potF	308.681	291.297	425.642	301.738	307.215	48.7535	180.298	93.3911	191.306	292.858
potH	221.247	249.445	241.427	275.626	251.535	8.48921	27.3781	29.9413	46.8326	88.3609
potI	179.1	195.283	209.886	231.677	245.752	15.9338	37.1986	32.5371	46.6876	125.628
poxB	3.83684	1.15741	1.31127	1.54711	3.63053	0.509656	0	0	1.13626	5.9419
poxF	3.93407	0	0.102393	0.491642	0	0	0	0	0	0
ppa	216.408	228.03	225.465	253.764	230.797	105.812	317.367	263.06	192.632	456.292
ppaC	3.53217	1.07005	1.14226	0	0	1.96926	6.67272	0	0	0
ppc	215.168	207.329	241.494	215.074	277.142	34.0429	54.1004	20.114	90.7502	56.2445
ppd	0.393472	1.02195	0.399914	0	0	0	0	0	0	0
ppdK	81.253	103.99	40.7657	132.6	94.5416	382.991	103.475	102.215	82.798	76.0434
pphA	7.12275	9.08854	1.55705	0	0	2.09511	5.21082	8.19172	0	0
ppk	300.912	324.558	233.601	320.903	301.469	62.3969	155.908	168.337	159.264	207.505
ppnN	104.342	69.0637	181.343	56.4573	77.9898	54.3749	30.6599	10.5565	23.7519	28.2711
ppnP	54.3632	34.1254	84.9983	27.2352	32.8468	5.62113	20.0398	15.5404	14.9768	116.08
pps	174.943	198.141	92.991	193.641	143.747	171.535	127.607	292.236	87.7847	251.107
ppsA	177.333	213.357	247.33	200.173	204.762	363.169	187.386	286.62	224.7	302.884
ppx	218.787	229.08	242.521	236.972	260.055	83.3805	119.836	180.443	99.0927	145.122
pqqA	1.19122	0.242305	2.29944	2.43301	0.776146	6.77418	4.0486	11.2017	6.33148	18.156
pqqB	132.728	121.203	190.883	99.4935	94.9231	228.454	401.333	554.896	371.81	875.948
pqqC	123.509	111.718	191.993	123.71	108.965	146.178	241.096	282.889	315.04	467.255
pqqD	87.5462	92.1992	223.886	95.1629	83.4927	62.3856	139.738	183.523	86.7509	180.657
pqqE	176.788	157.632	350.42	175.88	168.099	136.056	209.676	471.969	434.064	636.932
pqqF	73.7044	23.417	162.198	46.4631	57.0116	3.03034	3.94109	0	11.3056	16.8479
praF	0	0	0	0.697064	0	0	0	0	0	0
praH	0	0	0	0.277781	0	0	0	0	0	0
prdA	0	0	0	0	0	0	0	0	0	0
prkB	14.5699	15.7332	6.37333	27.1297	17.4193	0.349185	5.60238	0	3.7244	6.58828
prmA	0	0	0	0.400906	0	0	0	0	0	0
proA	2.57106	0.153911	0.446811	1.03111	1.85376	0	0	0	0	1.66917
proA-gamma	235.889	266.507	194.239	272.007	290.065	201.506	383.311	413.461	263.399	226.351
proV	55.6433	60.3168	21.6366	46.229	37.6283	43.6837	141.035	249.798	109.62	24.4083
prpB	108.033	67.053	144.441	28.6525	44.9604	45.3994	101.929	46.0167	43.8712	51.5381
prpC	105.823	73.972	153.211	66.6417	66.921	42.6232	131.827	24.291	135.92	34.7475
prpD	4.86321	6.61078	15.6496	0.681062	11.5826	16.2849	2.70919	0	0	2.45666
prpE	162.564	171.467	69.0274	114.042	103.573	127.414	285.892	260.229	236.442	248.216
prpF	90.7897	49.1391	153.491	19.4325	35.9041	30.3876	52.4503	23.5368	28.4442	38.2027
prr	0.800356	2.60403	12.1805	33.0328	17.9256	0	0	0	6.42755	6.60545
prsA	665.974	634.91	580.453	631.053	628.438	276.984	625.043	539.172	452.909	634.162
psaA-trans	0	0	0	0	0.311731	0	0	0	0	0
psd	247.412	250.295	214.102	267.148	256.227	177.777	196.052	301.763	196.19	246.138
pseB	59.8015	33.0996	17.3042	47.4198	31.5002	11.4449	41.4448	36.8509	35.1794	70.6687
pseC	0	0	0	0	0	0	0	0	0	0
pseF	26.1181	0	0.141065	0.790219	0	0	0	0	0.61223	1.87592
pseI	5.40617	4.63547	3.62763	6.34452	0	1.21242	3.71019	18.0865	2.28543	0
psrA	0	0	0	0	0	0	0	0	0	0
psrB	0	0	0	0	0	0	0	0	0	0
psrC	0	0	0	0	0	0	0	0	0	0
pssA	147.456	106.629	178.32	150.351	128.809	54.0564	227.497	229.839	180.32	343.469
pstA	261.186	285.635	254.095	301.503	287.808	80.0775	209.386	154.538	218.204	262.69
pstB	291.815	305.896	272.765	295.907	260.625	110.687	267.206	196.596	248.068	282.553
pstC	261.947	321.51	242.118	281.104	262.065	88.0993	247.777	148.623	180.633	289.762
pstS	277.15	263.949	269.741	298.697	277.144	272.027	876.309	280.547	827.425	456.63
pta	488.423	430.355	355.607	347.417	351.895	408.597	474.373	573.879	741.805	263.226
ptlE	16.3223	29.7302	11.7371	34.8419	31.7845	4.63259	6.97117	13.2777	7.06458	8.76794
ptsG	3.64752	1.78978	1.81145	1.79311	1.52885	0	0.950996	0	0	0
ptsH	100.247	120.13	132.21	132.107	136.7	30.7737	54.5281	70.0941	44.9291	158.401
ptsI	95.175	145.888	71.2496	140.651	166.818	5.70365	18.8575	28.7651	18.4509	91.2659
ptsN	49.1655	30.3302	121.747	39.7687	45.8477	14.8158	16.1154	18.427	41.5825	74.8846
ptsO	6.27702	5.17667	1.36298	4.12042	0.633853	7.36971	35.6465	17.5702	9.55929	4.6256
ptxB	78.3131	35.1988	148.332	14.8629	24.321	0	5.97156	7.09101	0.853508	18.4301
ptxC	173.287	181.631	192.428	158.782	159.316	12.2947	7.94688	30.3086	4.16399	64.1584
ptxD	177.808	176.175	225.85	178.348	184.666	6.0645	9.58008	15.3764	10.9915	71.6274
pucG	0.124085	0	0	0.482728	0.475885	0	0	0	0	0
pucL	0	0	0	0.373372	0	0	0	0	0	0
pulA	105.978	20.0892	121.355	78.1879	73.573	0	0.825934	0	10.4093	0
purA	272.376	281.888	209.075	295.191	295.245	207.866	337.092	311.27	337.125	447.013
purB	271.876	279.286	260.082	292.184	295.424	72.4958	172.131	98.8533	157.907	197.387
purC	248.793	296.716	239.509	309.788	308.034	310.48	970.109	850.507	649.359	871.817
purD	274.35	292.4	267.855	297.388	333.481	60.6957	147.495	102.671	151.592	137.759
purE	201.454	206.335	196.722	227.823	279.586	95.264	212.405	186.855	115.499	168.474
purF	221.791	257.618	111.62	256.565	227.48	156.724	377.595	385.455	391.671	605.836
purH	290.701	302.925	286.224	317.248	351.343	70.7615	146.623	73.6358	213.165	146.45
purK	197.394	237.12	105.094	230.607	272.628	67.1043	184.556	94.7419	85.5313	145.589
purL	296.775	357.995	404.002	324.846	377.624	166.917	323.301	197.891	258.028	328.111
purM	226.776	280.774	260.5	251.224	287.347	91.6434	270.043	209.606	156.252	244.892
purN	248.513	244.444	229.747	251.526	284.909	81.8968	185.067	123.389	135.139	195.16
purQ	75.2016	91.463	33.341	92.4869	63.5314	73.4274	222.76	286.994	125.341	267.297
purS	42.0431	56.4306	19.0288	44.3016	35.5392	39.8144	160.136	162.759	86.6218	122.774
purT	198.205	207.452	213.779	221.972	257.387	17.2483	86.0368	46.7775	97.7441	107.925
putA	168.575	125.64	205.266	123.058	117.232	67.1394	87.5106	96.3706	48.6931	62.6377
putB	0.651448	0	0	0	0	2.11693	0	0	0	0
puuB	113.982	93.8041	176.417	103.917	90.4363	32.0391	70.9178	56.6277	59.322	64.7318
puuC	14.7793	10.5091	126.427	5.33296	15.6243	3.9511	1.97125	0	1.42164	41.5195
pxpB	0	0	1.03746	0.307494	1.79411	0	0	0	0	0
pyc	48.8359	72.133	15.0001	48.6782	37.3512	36.5922	36.7273	18.717	21.4373	27.5388
pycB	283.797	170.511	509.243	137.701	164.846	33.1301	190.45	90.0593	162.004	150.738
pyk	362.978	375.506	361.349	425.569	391.397	269.509	483.432	475.196	406.862	499.608
pylC	0	0	0	0	0	0	0	0	0	0
pyrB	267.342	275.85	260.517	280.973	273.596	74.2937	130.701	136.194	98.0373	201.977
pyrC	441.567	445.968	442.396	420.484	450.818	95.077	225.932	130.307	177.74	284.579
pyrD	239.906	262.226	272.453	254.648	291.132	92.2457	196.246	127.741	202.547	318.198
pyrE	236.498	240.143	237.18	253.967	254.555	69.6719	181.229	253.156	148.724	240.36
pyrF	236.373	261.344	211.908	255.435	282.196	64.8184	150.787	121.212	92.6281	170.226
pyrG	308.14	301.754	297.999	305.721	306.54	213.16	327.891	249.353	277.088	444.2
pyrH	254.803	268.442	230.069	265.169	240.259	123.309	304.843	273.441	230.196	271.512
qcrB	2.08492	1.39651	1.71299	1.00335	0.800401	2.08669	12.4458	3.27693	2.24462	0
qcrC	2.5356	1.50726	1.60093	0.751699	1.26648	1.82408	15.9632	0	2.34033	2.38724
qhpA	1.16818	5.38248	14.7829	0	0	0	0	0	0	0
qoxA	1.74206	0.667061	0	0	0	0	0	0	0	0
qoxB	3.27874	1.60636	5.74039	2.22039	3.07776	0	0	0	0.847739	0
qoxC	2.81677	14.7627	1.3923	0.313937	0	0	1.80586	0	0	0
qoxD	0.558384	0.466943	0.339646	0.130807	0	0	0	0	0	0
queD	87.672	67.1544	132.765	65.5712	49.1347	15.8604	90.3056	34.2179	59.0316	104.685
qutE	1.00443	0	0	0.254872	0	1.20252	0	0	0	0
rbcS	1.36494	0	0	0	0	0	0	0	0.620733	0
rbsA	48.984	34.7918	26.361	31.1976	25.9422	53.4735	40.2601	17.2098	10.8157	9.99393
rbsB	1.12338	1.43362	0	0	0	0	0	0	0	0
rbsC	2.13598	0.582883	0	0.864184	0	16.002	0	0	0	0
rbsD	1.50366	2.62374	9.67836	0.279351	0.425722	0	0	0	0	0
rbtD	0	0	0	0.34577	0.398928	0	0	0	0	0
rebG	1.30214	0	0	0	0	0	0	0	0	0
RegX3	301.268	281.64	438.005	269.769	264.7	294.512	864.711	440.713	511.969	993.364
rfaC	54.7041	37.8143	127.393	35.7268	72.7893	5.3976	9.76438	13.926	32.4826	52.2078
rfaD	68.8457	54.5763	20.7584	20.397	6.06569	3.07219	16.3874	26.2545	7.74634	7.90493
rfaE1	1.96609	0	1.03321	4.39662	4.17664	0	0	0	1.4432	2.03131
rfaE2	76.6585	112.156	38.682	115.843	123.64	8.87071	32.0549	58.9718	17.3663	164.143
rfaF	61.7376	43.6175	130.543	45.498	57.511	8.32771	25.9311	25.9529	64.6142	40.3479
rfaP	71.8927	48.5233	174.267	47.6534	68.7701	3.68438	11.3788	14.2414	36.5858	30.6976
rfbA	2.42399	3.64867	0.458278	0	0	1.33908	1.76659	0	0	0
rfbB	1.16532	0	0	0	0	0.631135	0	0	0	0
rfbC	15.3213	18.8558	6.07137	6.67277	4.63944	5.54582	46.1923	30.7236	17.0109	20.2398
rfbD	141.389	163.455	202.175	232.568	185.812	17.4442	23.5258	39.9432	45.6645	104.798
rfbH	0	0	0	0	0	0	0	0	0	0
rffG	13.8558	9.63471	6.7449	8.27099	0.55468	8.69353	10.4848	34.1231	0.949564	0
rffH	0.265897	8.28082	0.521018	0.196211	0	0	20.8241	0	0	0
rhaA	0	0.525164	0	0.234115	0	0	0	0	0	0
rhaD	0	0	0	0	0.331667	0	0	0	0	0
rhmD	1.88091	0	0	0	0	0.394612	0	0	0	0
ribA	101.077	65.7317	130.508	66.6002	84.5505	25.2751	99.4091	57.7757	44.6696	94.0848
ribB	264.756	299.302	310.13	284.834	298.629	124.925	272.98	445.057	262.77	287.951
ribBA	5.17712	2.29385	2.09473	1.59803	1.52437	12.4134	0.868945	0	1.10253	0
ribD	81.5934	119.408	67.1558	127.145	171.202	3.41256	8.08402	30.4914	10.8372	62.0118
ribE	224.825	252.486	200.109	237.268	223.882	132.615	216.385	378.798	142.756	132.72
ribF	274.585	284.804	254.959	272.861	318.067	114.938	224.455	151.727	218.49	272.23
ribH	207.393	233.547	231.341	236.791	250.543	166.746	302.073	337.324	266.092	288.747
rifB	97.9225	0	0	0	0	29.0547	0	0	0	0
rmlA	144.147	148.603	130.784	192.031	132.787	18.862	32.5789	121.684	43.455	327.643
rmlB	0	7.05339	0	0	0	0	16.0397	0	0	0
rmlD	24.9399	13.1042	141.871	47.5124	52.3482	0.661972	0.856516	0	16.414	14.7559
rnfA	116.623	73.9019	182.385	46.7698	57.6515	18.7808	45.6033	9.17822	13.8136	39.3551
rnfB	189.263	191.712	192.376	162.434	216.21	22.9312	39.9288	14.0096	34.2723	44.9233
rnfC	153.276	71.9501	238.026	63.3	91.3026	16.4676	27.762	0.110116	16.1905	9.9579
rnfD	112.763	77.2441	115.454	59.0692	63.5843	21.2665	39.808	15.0616	38.0926	45.0627
rnfE	128.751	91.3555	153.441	61.5491	75.7497	23.855	61.3275	35.1562	51.4421	41.8729
rnfG	111.452	79.4024	159.334	54.1582	62.8288	15.8253	41.4301	14.6049	34.0206	30.613
rocG	0	0	0.356461	0	0	0	0	0	0	0
rpe	176.025	201.301	88.8416	203.596	213.252	59.3188	154.396	143.247	83.2164	114.111
rpiA	228.442	250.876	221.746	256.289	270.155	168.699	143.731	192.608	164.636	177.988
rspA	3.41409	1.03861	2.55363	12.9698	7.92714	23.6435	6.56685	0	17.2092	13.0661
rubB	2.47263	2.80897	2.17786	0	11.0434	0.689799	0	0	0	3.4611
rutA	82.7961	63.2461	27.8833	74.1426	31.9038	3.86961	32.2449	42.4135	32.7237	0
rutB	50.9447	28.186	8.3625	36.4054	26.2894	0.326466	0	0	1.21155	0
rutC	44.2088	25.9809	6.90044	20.9535	16.9461	1.86161	1.80653	0.721218	1.12598	0
rutF	37.0136	11.2634	1.16463	28.0314	20.5745	0	0	0	0	0
sacP	0	0	0	0.329634	0	0	0	0	0	0
sad	1.06359	5.49173	13.2957	0	0	0	0.758876	0	0	0
salP	4.72984	4.86804	3.33163	5.77978	0	3.31046	6.26639	12.9897	13.2966	0
sapC	20.1214	9.41507	2.65194	6.33911	1.6081	12.982	23.9792	18.1813	11.8458	7.98753
sapD	17.4911	9.20834	3.27234	7.52102	1.49735	12.3649	30.5191	8.93133	16.5242	7.0616
sapF	9.45762	9.32491	2.68214	6.58215	1.17166	3.1754	18.0094	3.00926	8.74579	3.41262
sbnA	0	0.574699	0	0	0	0	0	0	0	0
sbnB	0	0	0	0	0.435169	0	0	0	0	0
sbp	290.477	347.383	270.207	393.837	348.161	10.8052	42.5284	22.6812	21.9594	253.474
scoA	0.893414	0.188743	0	0	0	0	0	0	0	0
scoB	0	0	0	0	0	0	0	0	0	0
scpB	2.2679	0	0	0.190173	0	0	0	0	0	0
sdaB	0	0	0	0	0	0	0	0	0	0
sdhA	300.697	299.836	254.04	307.229	293.182	238.468	693.19	436.531	799.456	651.539
sdhB	299.013	327.385	265.482	319.61	284.745	256.59	889.208	425.534	905.945	1041.1
sdhD	144.342	137.279	80.1002	129.241	100.296	66.2156	351.154	239.166	204.222	268.129
selA	74.872	52.9512	141.488	52.8832	70.2048	16.4931	11.3949	40.833	30.7244	10.8475
selD	65.8727	22.9655	154.075	49.897	52.6528	2.99748	19.5818	24.2717	69.146	49.0227
SenX3	3.05061	0	0	0	0	21.6872	0	0	0	0
serA	347.096	313.177	264.571	356.785	302.867	224.688	362.453	588.301	549.822	484.053
serB	450.325	473.233	616.354	452.477	552.439	107.898	175.533	188.023	153.095	272.754
serC	331.067	326.772	412.281	295.824	309.934	164.522	298.316	247.824	247.605	434.864
sgaA	1.77353	13.0809	1.69926	30.3664	18.8066	2.67269	35.4515	98.7716	224.046	78.5362
shyC	10.1808	3.34852	3.97856	0	0	266.168	0	1.66713	0	0
siaA	1.46152	1.11179	0	2.21785	0	0	0	0	0	0
sir	1.88554	0	1.43987	0.787621	0.923133	14.759	0	0	0	0
slcC	11.5386	13.0534	5.75731	5.40419	3.5872	1.94164	2.95889	9.88308	0	0
slcD	1.03625	0	0	0	0	0	0	0	0	0
snbC	0	0	0	0.872048	0.258715	0	0	0	0	0
sod	104.652	81.5347	110.951	112.998	105.818	153.631	203.809	332.025	187.85	715.265
soeA	34.3236	32.6251	16.5804	20.3648	4.52382	13.8346	27.8931	89.2234	35.3169	5.11996
soeB	0.793898	0.936136	0.330852	0	0	0	0	0	0	0
soeC	25.1156	23.2035	12.5604	17.2233	5.06102	10.5285	24.8565	75.2564	29.5751	1.65726
sorA	104.875	151.02	63.9157	133.815	158.481	108.43	84.456	143.372	126.194	139.461
sorB	0	0	0.249946	0	0	0	0	0	0	0
soxA	115.928	136.618	59.3245	104.381	81.8263	44.7187	94.6323	68.0687	35.5835	48.2894
soxB	37.904	38.7267	13.3924	28.0672	25.5397	23.0473	67.7318	19.1642	13.6427	14.5993
soxB-K00303	57.5144	62.3203	151.075	51.741	30.1184	10.4883	15.2051	46.6838	17.6959	5.97329
soxC	117.13	166.233	74.6175	159.932	184.639	46.4366	67.8337	66.8993	70.4446	50.5596
soxD	97.0799	135.784	52.2237	124.357	153.537	55.0981	116.24	57.8168	79.7616	59.724
soxD-K00304	43.4766	55.8242	104.755	41.4718	32.85	6.21887	7.59742	22.8683	9.25999	20.3018
soxX	83.3181	55.0557	133.732	55.9642	68.7499	45.5604	94.7211	195.695	28.697	52.452
soxY	46.9746	46.3634	19.5337	78.0031	51.0635	81.1999	146.347	137.133	48.1921	68.7305
soxZ	33.7624	37.8383	21.4192	33.7493	27.7185	94.989	171.024	85.477	24.8606	66.9205
speA	13.3694	14.8756	8.18951	10.7898	15.549	13.3168	75.2656	39.2641	43.3961	23.608
speD	45.0841	12.8445	5.3004	7.73171	11.3431	8.23704	48.1343	15.3458	24.6724	31.6651
speE	0	0	0.497134	0	0	0	0	0	0	0
speF	0	0	0	0	0	0	0	0	0	0
spoT	386.131	441.692	340.476	464.12	506.429	168.792	340.244	218.364	297.765	410.758
spoVD	2.10235	2.5394	1.83031	0.858159	1.8845	0	0	0	0	0
sqdB	38.4992	45.7332	108.997	84.8058	73.794	11.0572	23.721	25.2314	24.3652	25.8723
sqdD	17.4934	25.2972	4.21273	15.4444	18.4932	4.40559	9.68442	6.75943	8.16503	14.5752
sqdX	19.6107	11.114	1.7547	0.272598	4.07611	0	0	0	0	0
sqr	38.277	31.8811	14.2388	34.9527	30.9531	161.569	31.2291	344.337	21.2317	74.7939
srlA	0	0	0	0	0	0	0	0	0	0
srlD	0	0	0	0	0	0	0	0	0	0
srlE	0	0	0	0	0	0	0	0	0	0
sseA	118.172	100.493	136.175	123.704	104.582	83.8275	77.5541	58.39	80.1769	72.5339
ssuA	20.6126	28.9117	29.4392	111.456	70.5047	13.0064	23.7125	4.45576	12.3297	0
ssuB	692.153	748.501	479.641	828.994	823.812	85.4703	161.818	145.781	93.6509	213.284
ssuC	79.6396	65.1997	174.614	182.043	155.036	13.4391	19.9959	1.8108	13.7833	6.06592
ssuD	25.9323	38.0938	30.9553	98.2928	49.993	23.9075	47.1752	269.352	111.286	8.03761
ssuE	15.5166	7.75855	14.2383	34.6201	21.9272	19.05	1.34846	0	65.785	1.30026
staP	0	0	0	0	0	0	0	0	0	0
sthA	138.206	99.1564	193.898	89.8206	84.6329	52.3406	55.7317	40.9143	98.1858	118.138
sucC	187.947	223.394	92.786	223.056	197.221	190.436	505.715	448.173	696.647	511.808
sucD	181.197	225.869	188.799	223.854	219.883	248.476	515.106	760.263	675.485	637.335
sudA	2.70497	4.979	0.213795	0	0	1.68768	6.83914	0	0	0
sudB	0	0	0	0	0	0	0	0	0	0
sugB	0	0	0.609451	0.540384	0	0	0	0	0	0
suhB	68.9687	68.7256	118.904	86.7548	77.2168	14.3758	83.7999	43.982	60.0169	71.451
sul1	0	0	0	0	0	0	0	0	0	0
sul2	12.8367	21.9371	8.86439	28.6166	30.4787	7.82293	16.92	6.78847	6.2619	18.7405
sulD	0	0	0	0	0	0	0	0	0	0
sulP	206.41	207.699	219.48	201.18	249.579	3.65171	26.65	17.4374	10.6065	35.7636
susB	9.65168	11.0064	3.41807	15.7266	6.33008	3.2324	39.3395	13.1161	48.5473	8.0406
suyA	36.5167	31.136	17.3684	27.2822	16.4181	13.7677	18.405	20.8666	2.99168	14.0295
suyB	7.9113	7.17683	6.30974	6.27644	5.23635	11.0708	12.2396	21.1622	0.773529	0
tagD	1.15279	13.9352	0.664373	0	0	0	0	0	0	0
tagH	0	0.961367	0.461766	0	0	0	0	0	0	0
tal	236.033	285.844	233.149	326.729	306.88	212.636	338.556	383.619	276.315	244.587
talrD	23.3451	0.870646	1.02707	36.144	30.622	0	0	0	4.83879	0
tarJ	0	0	1.30832	0.33774	0.935193	0	0	0	0	0
tauA	3.40539	1.36213	0.644243	0	0	0	0	0	0	0
tauB	127.53	112.66	70.1001	215.738	200.604	13.2596	17.2074	95.5276	10.257	22.0979
tauC	1.38335	0	0.630994	0	0.510799	0	0	0	0	0
tauD	104.551	134.995	74.0455	181.266	117.732	286.176	496.925	1606.77	1296.41	20.1043
tauE	2.01283	0	0	0.553733	0	0	0	0	0	0
tauZ	4.34326	2.10203	8.82656	0.919578	0	0	0.841837	0	0	0
tbuC	1.63397	0	0.121508	0.316021	0	0	0	0	0	0
tcbB	1.55212	0	0	0	0	0	0	0	0	0
tchL	0	0	1.31626	4.6471	4.53433	0	0	0	1.34414	0
tcmK	1.41346	0	0	0	0	0	0	0	0	0
tctA	315.326	325.26	248.933	264.925	275.083	41.7995	80.8547	185.553	51.6509	142.067
tctB	2.43957	0	0	0	0	0	0	0	0	0
tctC	94.8234	73.3332	162.886	88.6691	111	47.3221	75.0685	86.1275	69.6155	343.728
tcyA	0	0	0	0	0	0	0	0	0	0
tcyB	0.406097	0	0	0	0	0	0	0	0	0
tcyJ	28.0432	8.99913	6.43125	16.7305	8.54932	2.0706	4.46519	6.85628	9.31803	0
tcyK	2.37099	1.13645	0	0	0	0	0	0	0	0
tcyL	44.9265	9.02438	16.343	32.6678	19.5516	1.73152	6.40671	6.35512	17.3861	0
tcyM	1.88484	0.907879	0	0	0	0	0	0	0	0
tcyN	7.61055	10.2026	0.747361	0	0	1.26551	6.45808	0	0	0
tdh	20.7327	2.69187	3.09928	7.22881	1.73952	40.0642	6.56095	9.01019	25.4827	23.8167
tenA	0	0	0	0.257527	0	0	0	0	0	0
tesA	6.03168	7.58633	2.40669	5.63405	0.58211	27.9564	56.6986	76.6977	9.57703	14.8121
tesG	0	0	0	0	0	0	0	0	0	0
tfdB	0	0	0	0	0	0	0	0	0	0
tfdF	2.21551	0	0.122593	0.63907	0	0	0	0	0	0
tgl	0	0	1.70274	0.754887	1.52415	0	0	0	0	2.34161
tgpA	17.962	6.90879	130.868	44.3054	34.8585	1.0664	0	0	5.87975	0
thadh	0.744511	0	0.43776	0.367001	0.643085	0.987901	0	0	0.407121	1.28626
thi4	1.63578	0	0	0	0	73.2441	0	0	0	0
thiB	17.8416	27.1903	4.68779	21.131	18.7804	4.18584	8.08474	13.9279	4.13575	35.6622
thiC	237.524	270.944	255.642	270.148	268.969	46.6139	80.7053	129.667	243.781	109.693
thiD	76.9353	111.643	50.1489	120.639	151.605	12.3228	8.70009	4.36059	10.9249	30.8576
thiE	400.661	438.499	455.057	467.331	561.065	89.5948	209.314	252.269	170.466	190.122
thiG	219.198	240.588	246.948	242.622	285.38	52.5218	112.925	181.377	98.7752	102.71
thiH	7.77824	8.14017	2.52587	8.99608	1.33995	2.35544	20.4123	0	1.56605	0
thiI	118.145	72.6969	93.0149	59.7462	51.9027	36.3816	107.412	30.3102	70.8262	23.4974
thiM	21.9774	26.2108	6.25513	21.6244	21.2098	7.78149	17.53	9.51009	3.90439	54.1049
thiO	5.56727	9.90604	4.63244	0.45979	0.454695	1.32669	2.67892	8.79882	0	0
thiP	19.4942	27.8847	5.2298	25.8155	21.1229	2.61503	2.48127	1.48292	11.9975	14.3689
thiQ	18.5328	23.2283	3.85103	20.1743	15.4235	0.839774	4.59982	3.66386	9.62075	4.75336
thiX	0.441192	0	0	0	0	0	0	0	0	0
thrA	17.6731	9.82903	2.85073	9.11518	2.59394	10.814	53.3597	28.3084	48.8623	13.8211
thrC	146.941	183.506	227.553	250.986	278.075	38.0017	68.7212	137.932	160.059	260.996
thrH	94.251	37.6403	125.225	40.6644	53.1302	3.62505	10.467	0	25.4272	88.4407
thyA	302.16	290.817	235.469	281.768	279.239	76.1509	459.323	190.021	158.488	269.223
thyX	8.31804	7.68167	4.30307	37.1136	16.7224	12.3092	7.84091	43.9542	9.26178	0
tktA	256.458	253.336	280.302	282.392	328.404	156.307	377.459	230.426	276.518	282.449
tktB	0.580139	1.11716	0.876242	0	0.43722	0	0	0	0.689911	0
tmk	237.242	240.753	218.082	247.741	273.265	82.4814	145.527	144.565	107.161	130.694
tmm	20.9146	13.333	149.828	36.7348	25.4809	1.06736	1.10483	3.95446	37.8606	12.1708
tmoA	39.4457	0	2.00177	35.5727	18.3732	0	0	0	13.3675	18.9469
tmoB	18.4989	0	0	0	0	0	0	0	0	0
tmoC	27.7512	0	1.79916	25.4686	15.7823	0	0	0	6.07475	8.40267
tmoD	27.146	0	2.14954	21.9223	10.2858	0	0	0	4.77302	2.81862
tmoE	37.3708	0	1.94823	33.9533	18.159	0	0	0	8.11986	11.2515
tmoF	31.0344	0	0	0	0	0	0	0	0	0
tnaA	1.20417	0	0	0	0	1.5021	0	0	0	0
toa	1.72521	2.32892	12.5739	0.887476	0.447777	0	0	0	0	0
todS	41.7813	0	0	0	0	0	0	0	0	0
todT	35.2186	0	0	0	0	0	0	0	0	0
torA	4.58102	5.02011	1.62216	0	0	1.58122	1.26332	0	0	0
torC	0	0	0.214537	0	0	0	0	5.8545	0	0
torD	0	0	0	0	0	0	0	0	0	0
torZ	26.4152	27.5645	13.0249	17.4448	0.863811	25.4042	50.6608	152.536	63.7649	0
tpa	106.148	78.383	46.8183	18.0656	8.58411	45.6922	29.4569	22.3403	4.40699	9.60599
tphA2I	94.6629	139.147	50.5165	135.345	96.7881	1.86987	3.84133	4.36411	2.43484	38.9804
tphA2II	0	0	0	0	0	0	0	0	0	0
tphA3	74.6962	113.485	40.409	111.564	82.3722	1.54348	4.88178	15.1793	1.62648	45.2776
tphA3I	1.12379	0	0.161915	0.67378	1.64016	0.894703	0.66151	0	1.33516	7.88925
tphB	89.6438	130.397	46.5618	126.808	115.372	1.75086	2.53511	5.5905	2.44091	31.6189
traI	138.287	199.925	75.8834	192.127	233.172	2.16915	1.83957	5.64478	3.19743	37.8918
treB	0	0	0.822013	0	0	0	0	0	0	0
treP	1.17136	0.853838	0	0	0.532649	0	0	0	0	0
treS	3.23852	0	0	30.4369	23.3316	0	0	0	2.98221	0
troB	0	1.0518	0	0	0	0	0	0	0	0
trpB	242.862	193.108	139.525	194.739	170.003	147.592	195.328	189.569	180.968	165.165
trpC	241.133	268.237	242.907	256.063	236.054	86.6598	106.031	119.992	127.832	220.349
trpD	264.499	269.859	254.942	279.447	271.357	120	175.08	192.443	172.05	199.102
trpE	294.609	323.514	272.863	328.28	342.292	131.658	260.382	188.768	180.342	314.812
trpF	1.29168	0	0	0	0	7.22307	0	0	0	0
trpG	244.091	227.109	226.828	209.463	199.612	122.993	241.338	297.352	221.856	242.503
trxB	479.835	457.638	484.059	497.045	471.393	362.409	708.111	514.746	549.133	828.419
tsaC1	80.029	124.351	46.3603	128.216	157.492	2.33591	5.33523	8.73268	3.20526	30.9035
tsaD1	90.4978	130.923	52.4241	136.929	178.796	2.16378	6.00193	6.66075	7.65096	18.4229
tsdA	136.479	79.5954	171.799	97.1062	107.657	2.50733	4.65475	3.50576	36.2244	48.27
tsdB	224.771	188.471	297.208	207.573	258.768	91.5112	206.953	125.703	171.848	284.362
ttdA	11.7633	6.00675	91.0495	6.64762	2.01022	0	0	0	0	0
ttdB	10.6505	5.96215	134.607	5.2368	3.41237	0	0	0	0	0
ttgA	47.3768	17.1272	13.1706	37.6405	53.8986	8.60781	17.0353	0	131.74	12.7694
ttgB	205.115	241.846	217.413	279.027	274.726	61.4463	110.929	139.698	224.005	253.668
ttgC	0.865782	2.64338	10.2978	0	0	0	5.58431	0	0	0
ttrA	6.19524	6.94593	142.159	2.83274	4.95302	0	2.79119	0	1.19325	0
ttrB	18.3597	18.7547	151.309	9.6101	3.8867	201.701	121.743	47.7485	73.9666	0
ttrC	4.62236	5.93681	142.474	2.93216	4.17309	0	3.99478	0	0	0
ttuC	79.481	60.8721	164.748	48.8848	30.0389	43.211	101.269	269.603	148.97	3.93468
tupB	0	0	0	0	0	0	0	0	0	0
tusA	147.209	142.272	226.191	136.018	158.285	23.1246	39.3446	32.051	29.6556	180.529
tusB	40.3595	25.327	97.8026	8.56722	10.0054	2.01213	3.33104	7.26766	2.10189	4.393
tusC	0	0	0	0	0	0	0	0	0	0
tusD	74.5407	42.2064	131.244	41.7068	40.1339	24.7909	32.3354	5.04531	40.4777	12.1382
tusE	69.8873	45.5895	105.703	26.4563	34.7872	15.3277	42.1034	20.5052	14.58	18.9476
tviC	9.53718	1.96608	0	0	0	0	0	0	0	0
tycC	0	0	1.20809	0.951359	0	0	0	0	0	0
tyrA	19.621	10.2445	3.08256	7.06046	1.72934	38.7394	43.7474	39.6026	153.046	32.6337
tyrB	469.625	488.069	555.022	511.834	604.959	87.9355	172.201	157.379	159.384	438.123
ubiD	271.478	299.47	211.778	252.315	279.556	61.4443	113.157	153.735	70.7045	77.824
ubiX	210.523	236.921	163.141	188.612	208.941	52.9354	84.1854	108.55	69.0166	267.898
ugl	0	0.867835	0.796379	0	0	0	0	0	0	0
ugpA	111.3	83.1343	53.0305	64.7507	40.1644	34.272	19.5984	8.33061	27.3397	10.0336
ugpB	47.9861	49.6554	20.2432	43.7338	27.9278	60.8164	126.222	86.3401	137.517	35.1078
ugpC	667.013	654.698	251.311	448.721	335	169.52	290.979	471.117	210.852	323.173
ugpE	52.1603	50.3195	22.0291	38.4003	28.6824	65.0702	17.0993	28.7711	21.7168	13.2896
ugpQ	23.4891	26.1795	7.81735	19.332	20.6763	3.65381	1.68288	3.51754	3.3082	3.15515
uidA	0.806554	1.56266	0	0	0	0	0	0	0	0
ureA	64.5039	47.7005	104.708	47.5364	43.8945	16.5033	5.64085	30.15	9.18193	14.806
ureB	64.7177	47.8658	120.034	46.8941	57.1247	4.83064	10.5744	42.6326	17.1847	11.9234
ureC	108.787	87.5564	197.256	73.1028	74.0255	76.6267	15.9503	33.1054	29.3807	33.1511
ushA	0	0	0	0	0	0	0	0	0	0
vanA	358.62	514.112	217.851	507.91	521.846	37.1421	182.119	189.804	156.691	3267.39
vanB	11.4362	9.2655	11.4348	0.593935	0	0	0	7.77203	0.872382	0
vdh	4.70356	5.54995	13.7822	0.391489	0.754945	21.9733	0	0	0	3.82527
vhtG	1.37872	0	0	0	0	1.19175	0	0	0	0
vhuD	0	0	0	0	0	0	0	0	0	0
vioA-EC2.6.1.33	0.760352	16.7623	1.38308	0	0	0	0	0	0	0
vipA	117.242	159.935	68.8907	142.783	145.445	35.2989	165.118	215.937	119.789	212.856
vipB	7.94738	10.3555	2.54801	7.18935	1.95879	6.67307	39.3442	25.0138	45.4554	38.9127
waaA	151.366	175.079	208.778	158.763	221.287	3.14624	10.0985	17.1079	11.36	49.7283
waaC	1.32539	0	0.198034	1.13198	2.48516	0	0	0	0	11.0607
waaD	92.3157	125.453	54.5333	136.967	133.592	3.48911	13.1211	22.7661	8.64913	59.1491
waaG	65.1194	50.601	169.345	32.9193	59.3809	5.73722	12.5809	11.0958	22.6451	37.6994
wbdN	0	0	0	0	0	0	0	0	0	0
wbdR	5.51952	0	0	0	0	0	0	0	0	0
wbjB	105.559	149.991	43.9082	135.552	84.3465	5.0689	18.2601	27.0365	10.7536	84.976
wbjC	0	0	0	0	0	0	0	0	0	0
wbpA	0	0	0	0	0	0	0	0	0	0
wbpB	22.5307	18.3274	17.0094	43.6582	13.8024	22.9114	76.2407	300.672	129.931	3.1446
wbpE	6.06176	0	0	0	0	0	0	0	0	0
wbpG	0	0	6.23498	0	0	0	0	13.2483	0	0
wbpK	0.537179	3.31943	9.98819	0	0	0	1.91388	0	0	0
wbpO	0	0	0	0	1.66475	0	0	0	0	0
wbpP	0	0	0	0	1.85655	0	0	0	0	0
wbpV	0	0	1.42585	0	0	0	0	0	0	0
wbuB	0	0	0	0	0	0	0	0	0	0
wbuX	94.5057	134.02	44.3181	138.989	94.2166	5.05585	12.4634	30.7546	9.18382	167.804
wcaF	0	0	0.875311	0.741676	1.58916	0	0	0	0	0
wecA	7.85831	2.04779	2.35214	0	0	1.69826	1.75789	14.2721	0	0
wecE	0	0	1.85631	31.402	18.4651	0	0	4.28409	13.0844	28.6858
wlbD	10.5675	15.7452	10.0268	11.939	0	4.95397	4.51605	37.8079	18.5085	0
wrbA	138.071	152.889	163.988	165.108	201.437	152.549	87.2999	158	152.832	488.195
xdh	0.347182	0.78969	1.28169	0	0	0	4.17814	0	0	0
xenA	33.3558	0	0	0	0	0	0	0	0	0
xenB	0.765783	2.8689	10.1065	0	0	0	2.50429	0	0	0
xoxF1	26.5665	34.7699	13.272	74.0187	38.6092	0.420021	9.02968	31.6333	121.092	20.4742
xoxF5	62.8559	60.9409	64.6469	41.9031	42.1478	14.196	22.8466	30.0433	23.2348	9.67085
xpt	55.5578	21.4552	144.653	45.1537	49.1545	1.38321	0.959355	0.976252	12.67	17.5515
xsc	12.1087	8.67412	5.46521	5.06476	4.74931	2.18858	3.40112	11.8891	0.589032	0
xylA	33.6534	29.4795	10.2535	30.0566	27.152	80.3534	150.839	152.811	341.337	96.8653
xylA-ptx	1.6592	3.91912	18.4919	5.81569	0.37255	0	0	0	0	0
xylB	62.4034	24.333	153.308	32.4492	38.352	0	5.91045	11.0503	1.93551	2.09187
xylC	0	0	0	0	0	0	0	0	0	0
xylD	21.7573	28.3273	4.92837	21.1908	20.367	9.35862	10.0466	15.659	6.57247	8.56176
xylE	13.1334	23.0405	39.7609	7.26937	0.687948	8.05233	7.39904	3.50447	2.06108	0
xylF	13.0705	15.7284	16.14	6.72198	0.575939	0	7.06202	0	0.438947	0
xylF-trans	22.0261	25.6558	5.50428	20.7336	19.752	122.872	148.778	32.4845	62.7571	14.5388
xylG	12.3464	7.69506	33.9564	8.35322	8.43952	0	4.51749	0	0	0
xylG-trans	0.687241	0	0.956221	0	0	0	0	0	0	0
xylH	0.94275	3.22191	13.9181	3.6252	0	0	2.73907	0	3.31058	0
xylH-trans	0	0	0	0	0	0	0	0	0	0
xylI	1.45186	3.9921	16.6707	0	0	0	3.90291	0	0	0
xylJ	20.6338	16.0466	33.3295	8.05117	4.54721	0	4.44942	0	0	0
xylK	14.1227	10.0548	17.9318	0	2.55116	0	2.71057	0	0	0
xylM	2.44968	4.89236	16.8169	5.073	0.262888	0	0	5.82194	0	0
xylS	0	0	0.252396	0	0	0	0	0	0	0
xylY	65.3676	29.7153	148.86	43.4355	37.8472	4.34862	22.9156	1.96182	0.406298	0
xylZ	26.4313	4.44275	13.4146	0	0	0	9.83138	0	0	0
xynA	17.37	6.9249	5.70911	8.51874	6.86553	9.91597	24.7927	21.5643	41.1765	14.2742
xynB	0	0	0.392887	0	0	0	0	0	0	0
xynC	1.81224	1.37879	0	0	0	0	0	0	0	0
xynD	2.16029	2.13287	1.72342	1.04622	1.62431	0	0	0	0.729522	0
xyoA	2.00361	1.85933	0.492979	0	0	0	0	0	0	0
yafP	70.6837	30.1493	147.053	19.4365	27.1065	10.0182	66.9384	21.5988	27.5361	27.4868
yafV	24.2701	15.184	114.601	36.521	49.1427	1.84053	2.32005	0	15.5581	26.4798
yagS	111.155	83.6165	167.69	62.4114	84.6172	10.8204	6.84347	32.081	6.9517	8.1115
yciA	156.42	170.745	218.283	190.74	214.58	15.5245	64.839	31.4642	58.2902	45.4791
ycsE	0.932882	0.75611	1.55903	1.21066	1.07145	0	1.30243	1.10028	0.712236	0
ydfG	0.789529	0	0	0	0	6.42759	0	0	0	0
ydiF	0	0	0	0	0	0	0	0	0	0
yejA	0	0.963561	0.192482	0	0	0	0	0	0	0
yejB	149.15	139.225	199.657	109.897	124.666	22.4716	53.9012	99.3774	48.8761	53.7171
yejE	156.365	144.557	212.753	155.033	137.839	21.5926	77.6392	70.0971	54.0218	87.8986
yejF	35.3506	36.8928	6.78143	20.7159	21.8751	8.90748	25.0366	14.7495	9.34186	12.7006
yesR	1.32472	0.566772	1.77576	0.577555	1.55701	0	0	0	0	0
yesW	0.614131	0.718985	1.7962	0	0.802286	0	0	0	0	0
yfbR	0	0	0	0	0	0	0	0	0	0
yfeX	0.46532	5.41654	11.7995	0	0	0	1.5217	0	0	0
yfkN	0.460127	0	1.4585	1.00097	0	0	0	0	0	0
yhbS	0.753482	0	0	0	0	0	0	0	0	0
yicI	6.74307	2.56811	4.28377	1.03707	1.40908	0.516417	0	0	0.77438	0
yihQ	0	0	0	0	0	0	0	0	0	0
yjaB	0.419725	0.601698	0	0	0	0	0	0	0	0
yjfF	18.2428	25.4464	4.48601	19.9853	20.0566	2.85976	6.90179	3.08984	5.78732	3.13245
yjgM	0	0	0	0	0	0	0	0	0	0
yjhG	2.44928	1.21762	2.31568	1.29711	2.24355	0	0.234777	0	0	0
yjjG	0	0	0	0	0	0	0	0	0	0
ylmB	0	0	0.237641	0	0	0	0	0	0	0
yteR	0.573752	1.44635	2.55053	0.478361	1.22566	0	6.75401	0	0	0
ytfQ	28.354	27.344	7.12893	18.1814	18.0563	52.1591	142.396	18.0601	37.3604	13.3176
ytfR	30.9969	29.5495	8.09809	19.5508	19.4014	14.6618	24.5614	9.85716	3.92274	3.81385
ytfT	27.6173	28.1805	7.18646	19.6051	20.552	11.6119	15.347	6.45789	3.19234	1.75669
ytrE	0.459231	0	2.96813	1.17726	1.30119	0	0	0	0	0
ytrF	0	0	2.6942	0.734726	1.37462	0	0	0	0	0
yvaK	0	0	0.636976	0	0	0	0	0	0	0
yxeM	0	0	2.73836	1.51237	1.15986	0	0	0	0	0
yxeN	0.812194	0.160813	1.07239	0.508026	0	0	0	0	0.648444	0
yxeO	0	0.546115	2.9052	1.43458	1.30034	0	0	0	0	0
znuA	59.5151	75.9624	24.8683	64.6501	40.9457	13.2285	32.9598	38.9655	19.3996	22.0241
znuB	123.778	113.493	138.891	77.8697	88.8131	16.7006	49.4395	44.0928	22.9686	31.4896
znuC	119.13	95.7489	173.901	90.8826	102.759	20.35	43.934	73.0885	29.7939	29.6134

## Sheet: Table S5
Table S5 The concentration of methane gas of Lignin-Enriched Microbes from Haima Cold Seep Sediments in the headspace
No.	Day1		Day2		Day3
	12CH4_mean(ppm)	std_dev	12CH4_mean(ppm)	std_dev	12CH4_mean(ppm)	std_dev
lignin1	2.028	0.002129	1.959	0.00115	2.028	0.001651
lignin2	1.889	0.001808	2.045	0.002133	2.078	0.003493
lignin3	2.077	0.0015	2.102	0.001064	2.075	0.004698
lignin4	2.037	0.003175	2.135	0.006821	2.021	0.002
lignin5	2.051	0.0009813	2.079	0.0004095	2.069	0.001138
CK	1.957	0.007	1.999	0.0019	2.034	0.0016

## Sheet: Table S6 global
Table S6 Sampling and sequencing information for metagenomic and metatranscriptomic data used in this study, including geographic location of cold seeps, cold seep types, sample depths and source references.
Geographic location	Abbreviation	Type	NCBI BioProject	Sample name	Depth (mbsf)	Publication data information
						Source DOI	Source reference
Haakon Mosby mud volcano	HM	mud volcano	PRJNA248084	HM_c_0.1	0-0.1	DOI: 10.1038/s41396-018-0263-1	Ruff, S.E. et al. In situ development of a methanotrophic microbiome in deep-sea sediments. ISME J 13, 197-213 (2019)
				HM_b_0.1	0-0.1
				HM_2.8	2.8
				HM_b_3.8	3.8
				HM_a_3.8	3.8
				HM_a_0.1	0-0.1
Pacific Ocean: Eastern North Pacific, ODP site 1244	ENP	gas hydrate	PRJNA390944	ENP_3.55	3.55	DOI: 10.1111/1462-2920.15656	Glass, J.B. et al. Microbial metabolism and adaptations in Atribacteria-dominated methane hydrate sediments. Environ Microbiol 23, 4646-4660 (2021)
				ENP_2	2
				ENP_18.1	18.1
				ENP_8.6	8.6
				ENP_20.69	20.69
				ENP_68.55	68.55
				ENP_35.65	35.65
Mediterranean Sea, Amon mud volcano	MS	mud volcano	PRJNA431796	MS	NA	NA (download from NCBI’s Sequence Read Archive)
Pacific Ocean: Santa Monica Mounds	SMM	gas hydrate	PRJNA431796	SMM_0.3	0-0.3	DOI: 10.1038/s41396-021-01047-0	Yu, H. et al. Sulfate differentially stimulates but is not respired by diverse anaerobic methanotrophic archaea. ISME J 16, 168-177 (2022)
Scotian Basin	SB	oil and gas seep	PRJNA598277	SB_0	0	DOI: 10.1038/s41467-020-19648-2	Dong, X. et al. Thermogenic hydrocarbon biodegradation by diverse depth-stratified microbial populations at a Scotian Basin cold seep. Nat Commun 11, 5825 (2020)
				SB_0.2	0.2
				SB_0.6	0.6
				SB_1	1
				SB_1.5	1.5
				SB_2	2
				SB_2.5	2.5
Western Gulf of Mexico	WGoM	asphalt volcano	PRJEB32776	WGM_0.03	0.00-0.03	DOI: 10.1128/mBio.01814-19	Laso-Perez, R. et al. Anaerobic Degradation of Non-Methane Alkanes by "Candidatus Methanoliparia" in Hydrocarbon Seeps of the Gulf of Mexico. mBio 10, e01814-01819 (2019)
					0.00-0.03
					0.00-0.03
					0.00-0.03
					0.00-0.03
					0.00-0.03
				WGM_0.15	0.15
Gulf of Mexico	GoM	oil and gas seep	PRJNA553005	GoM_a_0.15	0.1-0.15	DOI: 10.1038/s41598-020-62840-z	Zhao, R. et al. Metagenomic views of microbial dynamics influenced by hydrocarbon seepage in sediments of the Gulf of Mexico. Sci Rep 10, 5772 (2020)
				GoM_b_0.15	0.1-0.15
				GoM_c_0.15	0.1-0.15
				GoM_d_0.15	0.1-0.15
				GoM_e_0.15	0.1-0.15
South China Sea: Jiaolong cold seep	JL	oil and gas seep	PRJCA000792/PRJNA831433	JL_0.02	0-0.02	DOI: 10.1007/s42995-020-00057-9; DOI: 10.1111/1462-2920.15796	Li, W.-L. et al. Metabolic diversification of anaerobic methanotrophic archaea in a deep-sea cold seep. Mar Life sci Technol 2, 431-441 (2020); Li, W.-L. et al. Microbial ecology of sulfur cycling near the sulfate–methane transition of deep-sea cold seep sediments. Environ Microbiol 23, 6844-6858 (2021)
				JL_0.06	0.04-0.06
				JL_0.1	0.08-0.10
				JL_0.14	0.12-0.14
Haiyang4 cold seep	HY4	methane seep	PRJNA702903/PRJNA831433	HY4_0.02	0-0.02	DOI: 10.1111/1462-2920.15796	Li, W.-L. et al. Microbial ecology of sulfur cycling near the sulfate–methane transition of deep-sea cold seep sediments. Environ Microbiol 23, 6844-6858 (2021)
				HY4_0.08	0.06-0.08
				HY4_0.1	0.08-0.10
				HY4_0.18	0.16-0.18
				HY4_0.24	0.22-0.24
				HY4_0.26	0.24-0.26
Site F cold seep	SF	methane seep		SF_0.02	0-0.02
				SF_0.08	0.06-0.08
				SF_0.1	0.08-0.10
				SF_0.12	0.10-0.12
				SF_0.18	0.16-0.18
				SF_0.2	0.18-0.20
				SF_0.26	0.24-0.26
Haima seep	Haima1	methane seep	PRJNA628571/PRJNA831433	Haima1_0.04	0.02-0.04	DOI: 10.1016/j.dsr.2021.103489	Lu, R. et al. Asgard archaea in the haima cold seep: Spatial distribution and genomic insights. Deep Sea Res Part 1 Oceanogr Res Pap 170, 103489 (2021)
				Haima1_0.12	0.10-0.12
				Haima1_0.2	0.18-0.20
				Haima1_a_0.28	0.26-0.28
				Haima1_b_0.28	0.26-0.28
	Haima3	methane seep		Haima3_0.12	0.10-0.12
				Haima3_0.2	0.18-0.20
				Haima3_0.28	0.26-0.28
				Haima3_0.36	0.34-0.36
				Haima3_0.76	0.74-0.76
	Haima5	methane seep		Haima5_0.02	0-0.02
				Haima5_0.06	0.04-0.06
				Haima5_0.14	0.12-0.14
				Haima5_0.22	0.20-0.22
				Haima5_0.3	0.28-0.30
	Haima_S11	methane seep	PRJNA738468	S11_6	1.6-1.7	DOI: 10.1101/2022.05.09.490922	Dong, X. et al. Evolutionary ecology of microbial populations inhabiting deep sea sediments associated with cold seeps. bioRxiv, (2022)
Haima seep	HOV3	methane seep	PRJNA1205479	/	/		See Methods

## Sheet: Table S7 bins
Table S7 Taxonomic Profiles of Metagenome-Assembled Genomes from Global representative Cold Seeps
User_genome	classification	closest_genome_reference	closest_genome_reference_radius	closest_genome_taxonomy	closest_genome_ani	closest_genome_af	closest_placement_reference	closest_placement_radius	closest_placement_taxonomy	closest_placement_ani	closest_placement_af	pplacer_taxonomy	classification_method	note	other_related_references(genome_id,species_name,radius,ANI,AF)	msa_percent	translation_table	red_value
ENP_cbin_10	d__Bacteria;p__Chloroflexota;c__Dehalococcoidia;o__Dehalococcoidales;f__W498;g__W498;s__	N/A	N/A	N/A	N/A	N/A	GCA_030608125.1	95	d__Bacteria;p__Chloroflexota;c__Dehalococcoidia;o__Dehalococcoidales;f__W498;g__W498;s__W498 sp030608125	98.04	0.385	d__Bacteria;p__Chloroflexota;c__Dehalococcoidia;o__Dehalococcoidales;f__W498;g__W498;s__	taxonomic classification defined by topology and ANI	classification based on placement in class-level tree	GCA_011170285.1, s__W498 sp011170285, 95.0, 88.67, 0.259; GCA_011191875.1, s__W498 sp011191875, 95.0, 87.08, 0.169	44.03	11	0.97599
ENP_cbin_11	d__Bacteria;p__Atribacterota;c__JS1;o__SB-45;f__34-128;g__34-128;s__	N/A	N/A	N/A	N/A	N/A	N/A	N/A	N/A	N/A	N/A	d__Bacteria;p__Atribacterota;c__JS1;o__SB-45;f__34-128;g__34-128;s__	taxonomic classification defined by topology and ANI	classification based on placement in class-level tree	GCA_018819665.1, s__34-128 sp018819665, 95.0, 90.76, 0.31; GCA_030599445.1, s__34-128 sp030599445, 95.0, 89.64, 0.259; GCA_003575245.1, s__34-128 sp003575245, 95.0, 89.47, 0.196; GCA_030666935.1, s__34-128 sp030666935, 95.0, 89.08, 0.219; GCA_014894735.1, s__34-128 sp014894735, 95.0, 88.7, 0.268; GCA_018894595.1, s__34-128 sp018894595, 95.0, 88.37, 0.169; GCA_002849045.2, s__34-128 sp002849045, 9…	55.43	11	0.95603
ENP_cbin_12	d__Bacteria;p__Chloroflexota;c__Dehalococcoidia;o__E44-bin15;f__E44-bin15;g__JADFVG01;s__JADFVG01 sp030626475	GCA_030626475.1	95	d__Bacteria;p__Chloroflexota;c__Dehalococcoidia;o__E44-bin15;f__E44-bin15;g__JADFVG01;s__JADFVG01 sp030626475	100	0.966	N/A	N/A	N/A	N/A	N/A	N/A	ani_screen	classification based on ANI only	GCA_015222405.1, s__JADFVG01 sp015222405, 95.0, 89.81, 0.539	N/A	N/A	N/A
ENP_cbin_13	d__Bacteria;p__Pseudomonadota;c__Alphaproteobacteria;o__Rhizobiales;f__Xanthobacteraceae;g__Bradyrhizobium;s__	N/A	N/A	N/A	N/A	N/A	GCA_021732175.1	95	d__Bacteria;p__Pseudomonadota;c__Alphaproteobacteria;o__Rhizobiales;f__Xanthobacteraceae;g__Bradyrhizobium;s__Bradyrhizobium sp021732175	90.67	0.614	d__Bacteria;p__Pseudomonadota;c__Alphaproteobacteria;o__Rhizobiales;f__Xanthobacteraceae;g__Bradyrhizobium;s__	taxonomic classification defined by topology and ANI	classification based on placement in class-level tree	GCF_016219575.1, s__Bradyrhizobium sp016219575, 95.0, 86.92, 0.457; GCA_023432885.1, s__Bradyrhizobium sp023432885, 95.0, 84.44, 0.29; GCF_018129385.1, s__Bradyrhizobium lablabi_C, 95.0, 83.72, 0.287; GCA_026125985.1, s__Bradyrhizobium sp026125985, 95.0, 83.35, 0.194; GCF_018130695.1, s__Bradyrhizobium jicamae_B, 95.0, 83.26, 0.216; GCF_900696085.1, s__Bradyrhizobium ivorense, 95.0, 83.04, 0.195;…	39.62	11	0.99621
ENP_cbin_14	d__Bacteria;p__Chloroflexota;c__Dehalococcoidia;o__Dehalococcoidales;f__JAUVZE01;g__JAUVZE01;s__	N/A	N/A	N/A	N/A	N/A	N/A	N/A	N/A	N/A	N/A	d__Bacteria;p__Chloroflexota;c__Dehalococcoidia;o__Dehalococcoidales;f__JAUVZE01;g__JAUVZE01;s__	taxonomic novelty determined using RED	classification based on placement in class-level tree	N/A	52.59	11	0.91037
ENP_cbin_2	d__Bacteria;p__Actinomycetota;c__Humimicrobiia;o__Humimicrobiales;f__Humimicrobiaceae;g__Hydromicrobium;s__	N/A	N/A	N/A	N/A	N/A	GCA_004376325.1	95	d__Bacteria;p__Actinomycetota;c__Humimicrobiia;o__Humimicrobiales;f__Humimicrobiaceae;g__Hydromicrobium;s__Hydromicrobium sp004376325	98.43	0.225	d__Bacteria;p__Actinomycetota;c__Humimicrobiia;o__Humimicrobiales;f__Humimicrobiaceae;g__Hydromicrobium;s__	taxonomic classification defined by topology and ANI	classification based on placement in class-level tree	GCA_030611285.1, s__Hydromicrobium sp030611285, 95.0, 94.97, 0.152; GCA_018894445.1, s__Hydromicrobium sp018894445, 95.18, 93.26, 0.151; GCA_013202875.1, s__Hydromicrobium sp013202875, 95.0, 92.51, 0.151	38.09	11	0.99549
ENP_cbin_20	d__Bacteria;p__Chloroflexota;c__Dehalococcoidia;o__GIF9;f__AB-539-J10;g__CG2-30-46-19;s__	N/A	N/A	N/A	N/A	N/A	GCA_030627025.1	95	d__Bacteria;p__Chloroflexota;c__Dehalococcoidia;o__GIF9;f__AB-539-J10;g__CG2-30-46-19;s__CG2-30-46-19 sp030627025	94.97	0.408	d__Bacteria;p__Chloroflexota;c__Dehalococcoidia;o__GIF9;f__AB-539-J10;g__CG2-30-46-19;s__	taxonomic classification defined by topology and ANI	classification based on placement in class-level tree	GCA_030606385.1, s__CG2-30-46-19 sp030606385, 95.0, 92.1, 0.36; GCA_030665785.1, s__CG2-30-46-19 sp030665785, 95.0, 85.47, 0.275; GCA_001872925.1, s__CG2-30-46-19 sp001872925, 95.0, 85.39, 0.218	38.53	11	0.98927
ENP_cbin_21	d__Bacteria;p__Planctomycetota;c__Phycisphaerae;o__Sedimentisphaerales;f__SG8-4;g__NIOZ-UU13;s__	N/A	N/A	N/A	N/A	N/A	N/A	N/A	N/A	N/A	N/A	d__Bacteria;p__Planctomycetota;c__Phycisphaerae;o__Sedimentisphaerales;f__SG8-4;g__NIOZ-UU13;s__	taxonomic classification fully defined by topology	classification based on placement in class-level tree	N/A	24.39	11	0.93134
ENP_cbin_22	d__Bacteria;p__Aerophobota;c__Aerophobia;o__Aerophobales;f__AE-B3A;g__AE-B3A;s__	N/A	N/A	N/A	N/A	N/A	GCA_009618505.1	95	d__Bacteria;p__Aerophobota;c__Aerophobia;o__Aerophobales;f__AE-B3A;g__AE-B3A;s__AE-B3A sp009618505	98.73	0.482	d__Bacteria;p__Aerophobota;c__Aerophobia;o__Aerophobales;f__AE-B3A;g__AE-B3A;s__	taxonomic classification defined by topology and ANI	classification based on placement in class-level tree	GCA_005223095.1, s__AE-B3A sp005223095, 95.0, 93.55, 0.266; GCA_030610725.1, s__AE-B3A sp030610725, 95.0, 93.26, 0.341	39.38	11	0.99263
ENP_cbin_23	d__Bacteria;p__Chloroflexota;c__Dehalococcoidia;o__Dehalococcoidales;f__DAOWJC01;g__DAOWJC01;s__	N/A	N/A	N/A	N/A	N/A	GCA_030640595.1	95	d__Bacteria;p__Chloroflexota;c__Dehalococcoidia;o__Dehalococcoidales;f__DAOWJC01;g__DAOWJC01;s__DAOWJC01 sp030640595	88.26	0.209	d__Bacteria;p__Chloroflexota;c__Dehalococcoidia;o__Dehalococcoidales;f__DAOWJC01;g__DAOWJC01;s__	taxonomic classification defined by topology and ANI	classification based on placement in class-level tree	N/A	35.85	11	0.92389
ENP_cbin_24	d__Bacteria;p__WOR-3;c__E44-bin80;o__E44-bin80;f__E44-bin80;g__SOIS01;s__SOIS01 sp004375965	GCA_004375965.1	95	d__Bacteria;p__WOR-3;c__E44-bin80;o__E44-bin80;f__E44-bin80;g__SOIS01;s__SOIS01 sp004375965	98.64	0.809	N/A	N/A	N/A	N/A	N/A	N/A	ani_screen	classification based on ANI only	N/A	N/A	N/A	N/A
ENP_cbin_25	d__Bacteria;p__Planctomycetota;c__Phycisphaerae;o__Sedimentisphaerales;f__SG8-4;g__JAUVYQ01;s__	N/A	N/A	N/A	N/A	N/A	N/A	N/A	N/A	N/A	N/A	d__Bacteria;p__Planctomycetota;c__Phycisphaerae;o__Sedimentisphaerales;f__SG8-4;g__JAUVYQ01;s__	taxonomic novelty determined using RED	classification based on placement in class-level tree	N/A	32.08	11	0.91632
ENP_cbin_27	d__Bacteria;p__Chloroflexota;c__Dehalococcoidia;o__Dehalococcoidales;f__BS750m-G39;g__E44-bin88;s__	N/A	N/A	N/A	N/A	N/A	GCA_030616265.1	95	d__Bacteria;p__Chloroflexota;c__Dehalococcoidia;o__Dehalococcoidales;f__BS750m-G39;g__E44-bin88;s__E44-bin88 sp030616265	93.32	0.701	d__Bacteria;p__Chloroflexota;c__Dehalococcoidia;o__Dehalococcoidales;f__BS750m-G39;g__E44-bin88;s__	taxonomic classification defined by topology and ANI	classification based on placement in class-level tree	GCA_004375675.1, s__E44-bin88 sp004375675, 95.0, 87.03, 0.484; GCA_022865485.1, s__E44-bin88 sp022865485, 95.0, 86.07, 0.451	61.37	11	0.97708
ENP_cbin_3	d__Bacteria;p__WOR-3;c__WOR-3;o__SM23-42;f__SM23-42;g__SOIY01;s__SOIY01 sp023128195	GCA_030627995.1	95	d__Bacteria;p__WOR-3;c__WOR-3;o__SM23-42;f__SM23-42;g__SOIY01;s__SOIY01 sp023128195	95.19	0.627	N/A	N/A	N/A	N/A	N/A	N/A	ani_screen	classification based on ANI only	GCA_004376785.1, s__SOIY01 sp004376785, 95.0, 89.61, 0.534	N/A	N/A	N/A
ENP_cbin_31	d__Bacteria;p__WOR-3;c__WOR-3;o__B3-TA06;f__B3-TA06;g__B3-TA06;s__B3-TA06 sp004375895	GCA_004375895.1	95	d__Bacteria;p__WOR-3;c__WOR-3;o__B3-TA06;f__B3-TA06;g__B3-TA06;s__B3-TA06 sp004375895	96.37	0.8	N/A	N/A	N/A	N/A	N/A	N/A	ani_screen	classification based on ANI only	GCA_023128825.1, s__B3-TA06 sp023128825, 95.0, 87.4, 0.426; GCA_030670165.1, s__B3-TA06 sp030670165, 95.0, 87.19, 0.394; GCA_005223075.1, s__B3-TA06 sp005223075, 95.0, 95.49, 0.764	N/A	N/A	N/A
ENP_cbin_33	d__Bacteria;p__Actinomycetota;c__Humimicrobiia;o__JAHJRV01;f__JAHJRV01;g__JAHJRV01;s__JAHJRV01 sp023129485	GCA_023129485.1	95	d__Bacteria;p__Actinomycetota;c__Humimicrobiia;o__JAHJRV01;f__JAHJRV01;g__JAHJRV01;s__JAHJRV01 sp023129485	97.87	0.663	N/A	N/A	N/A	N/A	N/A	N/A	ani_screen	classification based on ANI only	N/A	N/A	N/A	N/A
ENP_cbin_6	d__Bacteria;p__Acidobacteriota;c__Aminicenantia;o__Aminicenantales;f__Aminicenantaceae;g__SOIV01;s__	N/A	N/A	N/A	N/A	N/A	GCA_004377005.1	95	d__Bacteria;p__Acidobacteriota;c__Aminicenantia;o__Aminicenantales;f__Aminicenantaceae;g__SOIV01;s__SOIV01 sp004377005	97.4	0.416	d__Bacteria;p__Acidobacteriota;c__Aminicenantia;o__Aminicenantales;f__Aminicenantaceae;g__SOIV01;s__	taxonomic classification defined by topology and ANI	classification based on placement in class-level tree	GCA_030607635.1, s__SOIV01 sp030607635, 95.0, 94.97, 0.344; GCA_011049545.1, s__SOIV01 sp011049545, 95.0, 93.81, 0.35; GCA_011773465.1, s__SOIV01 sp011773465, 95.0, 89.18, 0.213; GCA_011772475.1, s__SOIV01 sp011772475, 95.0, 87.9, 0.167	55.97	11	0.98654
ENP_cbin_8	d__Bacteria;p__Chloroflexota;c__Dehalococcoidia;o__Dehalococcoidales;f__RBG-16-60-22;g__E44-bin89;s__E44-bin89 sp004375725	GCA_004375725.1	95	d__Bacteria;p__Chloroflexota;c__Dehalococcoidia;o__Dehalococcoidales;f__RBG-16-60-22;g__E44-bin89;s__E44-bin89 sp004375725	97.15	0.722	N/A	N/A	N/A	N/A	N/A	N/A	ani_screen	classification based on ANI only	GCA_016783105.1, s__E44-bin89 sp016783105, 95.0, 90.58, 0.62	N/A	N/A	N/A
ENP_cbin_9	d__Bacteria;p__Aerophobota;c__Aerophobia;o__Aerophobales;f__AE-B3A;g__SOJT01;s__	N/A	N/A	N/A	N/A	N/A	GCA_004376485.1	95	d__Bacteria;p__Aerophobota;c__Aerophobia;o__Aerophobales;f__AE-B3A;g__SOJT01;s__SOJT01 sp004376485	97.44	0.496	d__Bacteria;p__Aerophobota;c__Aerophobia;o__Aerophobales;f__AE-B3A;g__SOJT01;s__	taxonomic classification defined by topology and ANI	classification based on placement in class-level tree	GCA_030602545.1, s__SOJT01 sp030602545, 95.0, 92.27, 0.518; GCA_030602105.1, s__SOJT01 sp030602105, 95.0, 85.68, 0.178	57.6	11	0.99074
ENP_sbin_10_6	d__Bacteria;p__UBA6262;c__UBA6262;o__WVXT01;f__WVXT01;g__WVXT01;s__WVXT01 sp009619095	GCA_009619095.1	95	d__Bacteria;p__UBA6262;c__UBA6262;o__WVXT01;f__WVXT01;g__WVXT01;s__WVXT01 sp009619095	96.14	0.717	N/A	N/A	N/A	N/A	N/A	N/A	ani_screen	classification based on ANI only	GCA_030671905.1, s__WVXT01 sp030671905, 95.0, 94.91, 0.686; GCA_011773355.1, s__WVXT01 sp011773355, 95.0, 85.77, 0.441	N/A	N/A	N/A
ENP_sbin_11_1	d__Bacteria;p__Atribacterota;c__JS1;o__SB-45;f__34-128;g__34-128;s__34-128 sp003575245	GCA_003575245.1	95	d__Bacteria;p__Atribacterota;c__JS1;o__SB-45;f__34-128;g__34-128;s__34-128 sp003575245	99.08	0.733	N/A	N/A	N/A	N/A	N/A	N/A	ani_screen	classification based on ANI only	GCA_030668465.1, s__34-128 sp030668465, 95.0, 89.9, 0.355; GCA_003451675.1, s__34-128 sp003451675, 95.0, 88.32, 0.202; GCA_002849045.2, s__34-128 sp002849045, 95.0, 93.9, 0.378; GCA_030599445.1, s__34-128 sp030599445, 95.0, 90.96, 0.323; GCA_018819665.1, s__34-128 sp018819665, 95.0, 88.88, 0.269	N/A	N/A	N/A
ENP_sbin_13_2	d__Bacteria;p__UBA6262;c__UBA6262;o__WVXT01;f__WVXT01;g__WVXT01;s__WVXT01 sp009619095	GCA_009619095.1	95	d__Bacteria;p__UBA6262;c__UBA6262;o__WVXT01;f__WVXT01;g__WVXT01;s__WVXT01 sp009619095	96.98	0.713	N/A	N/A	N/A	N/A	N/A	N/A	ani_screen	classification based on ANI only	GCA_030671905.1, s__WVXT01 sp030671905, 95.0, 94.6, 0.572	N/A	N/A	N/A
ENP_sbin_13_3	d__Bacteria;p__Chloroflexota;c__Dehalococcoidia;o__E44-bin15;f__E44-bin15;g__E29-bin15;s__E29-bin15 sp004377275	GCA_004377275.1	95	d__Bacteria;p__Chloroflexota;c__Dehalococcoidia;o__E44-bin15;f__E44-bin15;g__E29-bin15;s__E29-bin15 sp004377275	96.91	0.755	N/A	N/A	N/A	N/A	N/A	N/A	ani_screen	classification based on ANI only	GCA_030615555.1, s__JAUWZB01 sp030615555, 95.0, 85.49, 0.274; GCA_030638665.1, s__E29-bin15 sp030638665, 95.0, 93.73, 0.557; GCA_023129355.1, s__E29-bin15 sp023129355, 95.0, 92.8, 0.603	N/A	N/A	N/A
ENP_sbin_13_4	d__Bacteria;p__Chloroflexota;c__Dehalococcoidia;o__Dehalococcoidales;f__RBG-16-60-22;g__E44-bin89;s__E44-bin89 sp004375725	GCA_004375725.1	95	d__Bacteria;p__Chloroflexota;c__Dehalococcoidia;o__Dehalococcoidales;f__RBG-16-60-22;g__E44-bin89;s__E44-bin89 sp004375725	96.91	0.577	N/A	N/A	N/A	N/A	N/A	N/A	ani_screen	classification based on ANI only	GCA_016783105.1, s__E44-bin89 sp016783105, 95.0, 90.31, 0.428	N/A	N/A	N/A
ENP_sbin_1_1	d__Bacteria;p__Chloroflexota;c__Dehalococcoidia;o__E44-bin15;f__E44-bin15;g__E29-bin15;s__E29-bin15 sp004377275	GCA_004377275.1	95	d__Bacteria;p__Chloroflexota;c__Dehalococcoidia;o__E44-bin15;f__E44-bin15;g__E29-bin15;s__E29-bin15 sp004377275	96.9	0.644	N/A	N/A	N/A	N/A	N/A	N/A	ani_screen	classification based on ANI only	GCA_023129355.1, s__E29-bin15 sp023129355, 95.0, 91.68, 0.493; GCA_030638665.1, s__E29-bin15 sp030638665, 95.0, 93.88, 0.611	N/A	N/A	N/A
ENP_sbin_1_2	d__Bacteria;p__Actinomycetota;c__Humimicrobiia;o__Humimicrobiales;f__Humimicrobiaceae;g__Hydromicrobium;s__	N/A	N/A	N/A	N/A	N/A	GCA_004376325.1	95	d__Bacteria;p__Actinomycetota;c__Humimicrobiia;o__Humimicrobiales;f__Humimicrobiaceae;g__Hydromicrobium;s__Hydromicrobium sp004376325	97.92	0.364	d__Bacteria;p__Actinomycetota;c__Humimicrobiia;o__Humimicrobiales;f__Humimicrobiaceae;g__Hydromicrobium;s__	taxonomic classification defined by topology and ANI	classification based on placement in class-level tree	GCA_030611285.1, s__Hydromicrobium sp030611285, 95.0, 94.3, 0.257; GCA_013202875.1, s__Hydromicrobium sp013202875, 95.0, 92.19, 0.195; GCA_016870675.1, s__Hydromicrobium sp016870675, 95.0, 91.58, 0.175; GCA_018894445.1, s__Hydromicrobium sp018894445, 95.18, 90.77, 0.271; GCA_002779205.1, s__Hydromicrobium americanum, 95.0, 89.38, 0.236	33.47	11	0.99235
ENP_sbin_1_3	d__Bacteria;p__Acidobacteriota;c__Aminicenantia;o__Aminicenantales;f__Aminicenantaceae;g__SOIV01;s__SOIV01 sp004377005	GCA_004377005.1	95	d__Bacteria;p__Acidobacteriota;c__Aminicenantia;o__Aminicenantales;f__Aminicenantaceae;g__SOIV01;s__SOIV01 sp004377005	97.82	0.677	N/A	N/A	N/A	N/A	N/A	N/A	ani_screen	classification based on ANI only	GCA_030607635.1, s__SOIV01 sp030607635, 95.0, 96.11, 0.565; GCA_011773465.1, s__SOIV01 sp011773465, 95.0, 89.34, 0.403; GCA_011049545.1, s__SOIV01 sp011049545, 95.0, 94.29, 0.652	N/A	N/A	N/A
ENP_sbin_1_4	d__Bacteria;p__Aerophobota;c__Aerophobia;o__Aerophobales;f__AE-B3A;g__AE-B3B;s__AE-B3B sp005223085	GCA_005223085.1	95	d__Bacteria;p__Aerophobota;c__Aerophobia;o__Aerophobales;f__AE-B3A;g__AE-B3B;s__AE-B3B sp005223085	97.24	0.614	N/A	N/A	N/A	N/A	N/A	N/A	ani_screen	classification based on ANI only	GCA_030616535.1, s__AE-B3B sp030616535, 95.0, 89.38, 0.337; GCA_030672445.1, s__AE-B3B sp030672445, 95.0, 88.83, 0.244	N/A	N/A	N/A
ENP_sbin_2_2	d__Bacteria;p__Aerophobota;c__Aerophobia;o__Aerophobales;f__AE-B3A;g__AE-B3B;s__AE-B3B sp005223085	GCA_005223085.1	95	d__Bacteria;p__Aerophobota;c__Aerophobia;o__Aerophobales;f__AE-B3A;g__AE-B3B;s__AE-B3B sp005223085	97.12	0.542	N/A	N/A	N/A	N/A	N/A	N/A	ani_screen	classification based on ANI only	GCA_030616535.1, s__AE-B3B sp030616535, 95.0, 89.72, 0.366; GCA_030672445.1, s__AE-B3B sp030672445, 95.0, 88.86, 0.283	N/A	N/A	N/A
ENP_sbin_2_4	d__Bacteria;p__Aerophobota;c__Aerophobia;o__Aerophobales;f__AE-B3A;g__SOJT01;s__	N/A	N/A	N/A	N/A	N/A	GCA_004376485.1	95	d__Bacteria;p__Aerophobota;c__Aerophobia;o__Aerophobales;f__AE-B3A;g__SOJT01;s__SOJT01 sp004376485	97.7	0.271	d__Bacteria;p__Aerophobota;c__Aerophobia;o__Aerophobales;f__AE-B3A;g__SOJT01;s__	taxonomic classification defined by topology and ANI	classification based on placement in class-level tree	GCA_030602545.1, s__SOJT01 sp030602545, 95.0, 93.19, 0.226	25.82	11	0.97905
ENP_sbin_2_5	d__Bacteria;p__Acidobacteriota;c__Aminicenantia;o__Aminicenantales;f__Aminicenantaceae;g__SOIV01;s__SOIV01 sp004377005	GCA_004377005.1	95	d__Bacteria;p__Acidobacteriota;c__Aminicenantia;o__Aminicenantales;f__Aminicenantaceae;g__SOIV01;s__SOIV01 sp004377005	97.47	0.545	N/A	N/A	N/A	N/A	N/A	N/A	ani_screen	classification based on ANI only	GCA_030607635.1, s__SOIV01 sp030607635, 95.0, 95.08, 0.45; GCA_011049545.1, s__SOIV01 sp011049545, 95.0, 93.68, 0.498; GCA_011773465.1, s__SOIV01 sp011773465, 95.0, 88.69, 0.317	N/A	N/A	N/A
ENP_sbin_3_1	d__Bacteria;p__Aerophobota;c__Aerophobia;o__Aerophobales;f__AE-B3A;g__AE-B3B;s__	N/A	N/A	N/A	N/A	N/A	GCA_005223085.1	95	d__Bacteria;p__Aerophobota;c__Aerophobia;o__Aerophobales;f__AE-B3A;g__AE-B3B;s__AE-B3B sp005223085	95.08	0.42	d__Bacteria;p__Aerophobota;c__Aerophobia;o__Aerophobales;f__AE-B3A;g__AE-B3B;s__	taxonomic classification defined by topology and ANI	classification based on placement in class-level tree	GCA_030616535.1, s__AE-B3B sp030616535, 95.0, 86.99, 0.363; GCA_030672445.1, s__AE-B3B sp030672445, 95.0, 86.02, 0.298	55.11	11	0.98668
ENP_sbin_5_1	d__Bacteria;p__Actinomycetota;c__Humimicrobiia;o__Humimicrobiales;f__Humimicrobiaceae;g__Hydromicrobium;s__Hydromicrobium sp004376325	GCA_004376325.1	95	d__Bacteria;p__Actinomycetota;c__Humimicrobiia;o__Humimicrobiales;f__Humimicrobiaceae;g__Hydromicrobium;s__Hydromicrobium sp004376325	98.89	0.885	N/A	N/A	N/A	N/A	N/A	N/A	ani_screen	classification based on ANI only	GCA_002779205.1, s__Hydromicrobium americanum, 95.0, 91.29, 0.553; GCA_018894445.1, s__Hydromicrobium sp018894445, 95.18, 91.68, 0.582; GCA_030611285.1, s__Hydromicrobium sp030611285, 95.0, 94.74, 0.58; GCA_016870675.1, s__Hydromicrobium sp016870675, 95.0, 90.57, 0.415; GCA_016783995.1, s__Hydromicrobium sp016783995, 95.0, 90.61, 0.391; GCA_013202875.1, s__Hydromicrobium sp013202875, 95.0, 90.77,…	N/A	N/A	N/A
ENP_sbin_5_2	d__Bacteria;p__UBA6262;c__UBA6262;o__WVXT01;f__WVXT01;g__WVXT01;s__WVXT01 sp009619095	GCA_009619095.1	95	d__Bacteria;p__UBA6262;c__UBA6262;o__WVXT01;f__WVXT01;g__WVXT01;s__WVXT01 sp009619095	99.34	0.895	N/A	N/A	N/A	N/A	N/A	N/A	ani_screen	classification based on ANI only	GCA_011773355.1, s__WVXT01 sp011773355, 95.0, 86.0, 0.362; GCA_030671905.1, s__WVXT01 sp030671905, 95.0, 94.76, 0.584	N/A	N/A	N/A
ENP_sbin_7_1	d__Bacteria;p__Aerophobota;c__Aerophobia;o__Aerophobales;f__AE-B3A;g__AE-B3A;s__AE-B3A sp009618505	GCA_009618505.1	95	d__Bacteria;p__Aerophobota;c__Aerophobia;o__Aerophobales;f__AE-B3A;g__AE-B3A;s__AE-B3A sp009618505	98.88	0.694	N/A	N/A	N/A	N/A	N/A	N/A	ani_screen	classification based on ANI only	GCA_030610725.1, s__AE-B3A sp030610725, 95.0, 93.9, 0.501; GCA_005223095.1, s__AE-B3A sp005223095, 95.0, 94.04, 0.527	N/A	N/A	N/A
ENP_sbin_7_2	d__Bacteria;p__Chloroflexota;c__Dehalococcoidia;o__Dehalococcoidales;f__E44-bin46;g__E44-bin46;s__	N/A	N/A	N/A	N/A	N/A	N/A	N/A	N/A	N/A	N/A	d__Bacteria;p__Chloroflexota;c__Dehalococcoidia;o__Dehalococcoidales;f__E44-bin46;g__E44-bin46;s__	taxonomic classification defined by topology and ANI	classification based on placement in class-level tree	GCA_030605575.1, s__E44-bin46 sp030605575, 95.0, 89.17, 0.444; GCA_004376105.1, s__E44-bin46 sp004376105, 95.0, 87.96, 0.363; GCA_020343755.1, s__E44-bin46 sp020343755, 95.0, 85.69, 0.265	40.64	11	0.92401
ENP_sbin_8_2	d__Bacteria;p__Actinomycetota;c__Humimicrobiia;o__Humimicrobiales;f__Humimicrobiaceae;g__Hydromicrobium;s__	N/A	N/A	N/A	N/A	N/A	GCA_004376325.1	95	d__Bacteria;p__Actinomycetota;c__Humimicrobiia;o__Humimicrobiales;f__Humimicrobiaceae;g__Hydromicrobium;s__Hydromicrobium sp004376325	98.33	0.446	d__Bacteria;p__Actinomycetota;c__Humimicrobiia;o__Humimicrobiales;f__Humimicrobiaceae;g__Hydromicrobium;s__	taxonomic classification defined by topology and ANI	classification based on placement in class-level tree	GCA_030611285.1, s__Hydromicrobium sp030611285, 95.0, 94.97, 0.312; GCA_016783995.1, s__Hydromicrobium sp016783995, 95.0, 91.7, 0.205; GCA_018894445.1, s__Hydromicrobium sp018894445, 95.18, 91.63, 0.308; GCA_013202875.1, s__Hydromicrobium sp013202875, 95.0, 91.46, 0.298; GCA_002779205.1, s__Hydromicrobium americanum, 95.0, 90.97, 0.273; GCA_016870675.1, s__Hydromicrobium sp016870675, 95.0, 90.96,…	51.4	11	0.99331
ENP_sbin_8_3	d__Bacteria;p__Atribacterota;c__JS1;o__SB-45;f__34-128;g__34-128;s__	N/A	N/A	N/A	N/A	N/A	GCA_003575245.1	95	d__Bacteria;p__Atribacterota;c__JS1;o__SB-45;f__34-128;g__34-128;s__34-128 sp003575245	93.02	0.338	d__Bacteria;p__Atribacterota;c__JS1;o__SB-45;f__34-128;g__34-128;s__	taxonomic classification defined by topology and ANI	classification based on placement in class-level tree	GCA_002849045.2, s__34-128 sp002849045, 95.0, 94.54, 0.336; GCA_030599445.1, s__34-128 sp030599445, 95.0, 90.88, 0.232; GCA_030668465.1, s__34-128 sp030668465, 95.0, 88.86, 0.246; GCA_018819665.1, s__34-128 sp018819665, 95.0, 87.94, 0.191; GCA_003451675.1, s__34-128 sp003451675, 95.0, 87.87, 0.172; GCA_030666935.1, s__34-128 sp030666935, 95.0, 87.14, 0.161; GCA_014894735.1, s__34-128 sp014894735,…	35.03	11	0.98368
ENP_sbin_9_1	d__Bacteria;p__Actinomycetota;c__Humimicrobiia;o__Humimicrobiales;f__Humimicrobiaceae;g__Hydromicrobium;s__Hydromicrobium sp004376325	GCA_004376325.1	95	d__Bacteria;p__Actinomycetota;c__Humimicrobiia;o__Humimicrobiales;f__Humimicrobiaceae;g__Hydromicrobium;s__Hydromicrobium sp004376325	98.25	0.599	N/A	N/A	N/A	N/A	N/A	N/A	ani_screen	classification based on ANI only	GCA_030611285.1, s__Hydromicrobium sp030611285, 95.0, 94.97, 0.434; GCA_018894445.1, s__Hydromicrobium sp018894445, 95.18, 91.58, 0.432; GCA_016870675.1, s__Hydromicrobium sp016870675, 95.0, 91.58, 0.398; GCA_013202875.1, s__Hydromicrobium sp013202875, 95.0, 92.11, 0.426; GCA_002779205.1, s__Hydromicrobium americanum, 95.0, 91.83, 0.393; GCA_016783995.1, s__Hydromicrobium sp016783995, 95.0, 91.65…	N/A	N/A	N/A
ENP_sbin_9_2	d__Bacteria;p__Bacteroidota;c__Bacteroidia;o__Bacteroidales;f__VadinHA17;g__G020353115;s__	N/A	N/A	N/A	N/A	N/A	GCA_030628785.1	95	d__Bacteria;p__Bacteroidota;c__Bacteroidia;o__Bacteroidales;f__VadinHA17;g__G020353115;s__G020353115 sp030628785	94.73	0.306	d__Bacteria;p__Bacteroidota;c__Bacteroidia;o__Bacteroidales;f__VadinHA17;g__G020353115;s__	taxonomic classification defined by topology and ANI	classification based on placement in class-level tree	GCA_030605195.1, s__G020353115 sp030605195, 95.0, 94.26, 0.337	49	11	0.98511
ENP_sbin_9_3	d__Bacteria;p__Chloroflexota;c__Dehalococcoidia;o__GIF9;f__AB-539-J10;g__20-14-all-45-10;s__20-14-all-45-10 sp009619075	GCA_009619075.1	95	d__Bacteria;p__Chloroflexota;c__Dehalococcoidia;o__GIF9;f__AB-539-J10;g__20-14-all-45-10;s__20-14-all-45-10 sp009619075	99.91	0.736	N/A	N/A	N/A	N/A	N/A	N/A	ani_screen	classification based on ANI only	GCA_002772325.1, s__20-14-all-45-10 sp002772325, 95.0, 91.54, 0.473; GCA_023129815.1, s__20-14-all-45-10 sp023129815, 95.0, 96.03, 0.708	N/A	N/A	N/A
GoM_D24_sbin1	d__Bacteria;p__Chloroflexota;c__Dehalococcoidia;o__GIF9;f__AB-539-J10;g__E29-bin73;s__E29-bin73 sp004375885	GCA_004375885.1	95	d__Bacteria;p__Chloroflexota;c__Dehalococcoidia;o__GIF9;f__AB-539-J10;g__E29-bin73;s__E29-bin73 sp004375885	97.32	0.58	N/A	N/A	N/A	N/A	N/A	N/A	ani_screen	classification based on ANI only	N/A	N/A	N/A	N/A
GoM_D24_sbin2	d__Bacteria;p__Chloroflexota;c__Dehalococcoidia;o__GIF9;f__AB-539-J10;g__E29-bin54;s__	N/A	N/A	N/A	N/A	N/A	GCA_004376695.1	95	d__Bacteria;p__Chloroflexota;c__Dehalococcoidia;o__GIF9;f__AB-539-J10;g__E29-bin54;s__E29-bin54 sp004376695	96.91	0.472	d__Bacteria;p__Chloroflexota;c__Dehalococcoidia;o__GIF9;f__AB-539-J10;g__E29-bin54;s__	taxonomic classification defined by topology and ANI	classification based on placement in class-level tree	GCA_030610855.1, s__E29-bin54 sp030610855, 95.0, 92.88, 0.42	38.19	11	0.98985
GoM_D24_sbin5	d__Bacteria;p__Desulfobacterota;c__Syntrophobacteria;o__BM002;f__BM002;g__BM002;s__	N/A	N/A	N/A	N/A	N/A	GCA_030613915.1	95	d__Bacteria;p__Desulfobacterota;c__Syntrophobacteria;o__BM002;f__BM002;g__BM002;s__BM002 sp030613915	97.9	0.475	d__Bacteria;p__Desulfobacterota;c__Syntrophobacteria;o__BM002;f__BM002;g__BM002;s__	taxonomic classification defined by topology and ANI	classification based on placement in class-level tree	GCA_002899795.1, s__BM002 sp002899795, 95.0, 94.97, 0.531; GCA_947259475.1, s__BM002 sp947259475, 95.0, 94.97, 0.509; GCA_030601545.1, s__BM002 sp030601545, 95.0, 94.51, 0.386; GCA_020350905.1, s__BM002 sp020350905, 95.0, 91.88, 0.34; GCA_022340745.1, s__BM002 sp022340745, 95.0, 90.43, 0.362	43.71	11	0.9922
GoM_D24_sbin7	d__Bacteria;p__Desulfobacterota;c__BSN033;o__G020346125;f__G020346125;g__G020346125;s__G020346125 sp030608745	GCA_030608745.1	95	d__Bacteria;p__Desulfobacterota;c__BSN033;o__G020346125;f__G020346125;g__G020346125;s__G020346125 sp030608745	99.17	0.769	N/A	N/A	N/A	N/A	N/A	N/A	ani_screen	classification based on ANI only	GCA_030145085.1, s__G020346125 sp030145085, 95.0, 96.04, 0.686	N/A	N/A	N/A
GoM_D27_sbin2	d__Bacteria;p__Chloroflexota;c__Dehalococcoidia;o__GIF9;f__AB-539-J10;g__E29-bin73;s__	N/A	N/A	N/A	N/A	N/A	GCA_004375885.1	95	d__Bacteria;p__Chloroflexota;c__Dehalococcoidia;o__GIF9;f__AB-539-J10;g__E29-bin73;s__E29-bin73 sp004375885	98.02	0.389	d__Bacteria;p__Chloroflexota;c__Dehalococcoidia;o__GIF9;f__AB-539-J10;g__E29-bin73;s__	taxonomic classification defined by topology and ANI	classification based on placement in class-level tree	N/A	42.03	11	0.99545
GoM_D30_sbin1	d__Bacteria;p__Desulfobacterota;c__Syntrophobacteria;o__BM002;f__BM002;g__BM002;s__BM002 sp030613915	GCA_030613915.1	95	d__Bacteria;p__Desulfobacterota;c__Syntrophobacteria;o__BM002;f__BM002;g__BM002;s__BM002 sp030613915	99.12	0.604	N/A	N/A	N/A	N/A	N/A	N/A	ani_screen	classification based on ANI only	GCA_947259475.1, s__BM002 sp947259475, 95.0, 94.54, 0.525; GCA_020350905.1, s__BM002 sp020350905, 95.0, 91.45, 0.358; GCA_002899795.1, s__BM002 sp002899795, 95.0, 94.87, 0.58; GCA_022340745.1, s__BM002 sp022340745, 95.0, 89.67, 0.377; GCA_030601545.1, s__BM002 sp030601545, 95.0, 93.6, 0.381	N/A	N/A	N/A
GoM_D30_sbin3	d__Bacteria;p__Desulfobacterota;c__Desulfobacteria;o__Desulfobacterales;f__JAHEIW01;g__JAHEIW01;s__JAHEIW01 sp030601425	GCA_030601425.1	95	d__Bacteria;p__Desulfobacterota;c__Desulfobacteria;o__Desulfobacterales;f__JAHEIW01;g__JAHEIW01;s__JAHEIW01 sp030601425	97.95	0.509	N/A	N/A	N/A	N/A	N/A	N/A	ani_screen	classification based on ANI only	N/A	N/A	N/A	N/A
GoM_D30_sbin4	d__Bacteria;p__Methylomirabilota;c__Methylomirabilia;o__Methylomirabilales;f__CSP1-5;g__CSP1-5;s__CSP1-5 sp012974305	GCA_012974305.1	95	d__Bacteria;p__Methylomirabilota;c__Methylomirabilia;o__Methylomirabilales;f__CSP1-5;g__CSP1-5;s__CSP1-5 sp012974305	98.29	0.874	N/A	N/A	N/A	N/A	N/A	N/A	ani_screen	classification based on ANI only	GCA_027293415.1, s__CSP1-5 sp027293415, 95.0, 96.09, 0.748	N/A	N/A	N/A
GoM_D30_sbin5	d__Bacteria;p__Planctomycetota;c__Brocadiia;o__Brocadiales;f__Scalinduaceae;g__Scalindua_A;s__Scalindua_A sediminis	GCA_008636105.1	95	d__Bacteria;p__Planctomycetota;c__Brocadiia;o__Brocadiales;f__Scalinduaceae;g__Scalindua_A;s__Scalindua_A sediminis	95.76	0.618	N/A	N/A	N/A	N/A	N/A	N/A	ani_screen	classification based on ANI only	N/A	N/A	N/A	N/A
GoM_D33_sbin1	d__Bacteria;p__VGIX01;c__VGIX01;o__VGIX01;f__VGIX01;g__JALGZG01;s__JALGZG01 sp030639555	GCA_030639555.1	95	d__Bacteria;p__VGIX01;c__VGIX01;o__VGIX01;f__VGIX01;g__JALGZG01;s__JALGZG01 sp030639555	95.19	0.615	N/A	N/A	N/A	N/A	N/A	N/A	ani_screen	classification based on ANI only	GCA_030595835.1, s__JALGZG01 sp030595835, 95.0, 87.88, 0.347; GCA_030638405.1, s__JALGZG01 sp030638405, 95.0, 88.53, 0.353; GCA_030609365.1, s__JALGZG01 sp030609365, 95.0, 90.13, 0.517; GCA_025782345.1, s__JALGZG01 sp025782345, 95.0, 92.67, 0.542; GCA_030613615.1, s__JALGZG01 sp030613615, 95.0, 94.31, 0.702	N/A	N/A	N/A
GoM_D72_sbin1	d__Bacteria;p__VGIX01;c__VGIX01;o__VGIX01;f__VGIX01;g__JALGZG01;s__JALGZG01 sp030639555	GCA_030639555.1	95	d__Bacteria;p__VGIX01;c__VGIX01;o__VGIX01;f__VGIX01;g__JALGZG01;s__JALGZG01 sp030639555	95.19	0.601	N/A	N/A	N/A	N/A	N/A	N/A	ani_screen	classification based on ANI only	GCA_030595835.1, s__JALGZG01 sp030595835, 95.0, 88.75, 0.303; GCA_030638405.1, s__JALGZG01 sp030638405, 95.0, 88.69, 0.316; GCA_030613615.1, s__JALGZG01 sp030613615, 95.0, 94.42, 0.686; GCA_030609365.1, s__JALGZG01 sp030609365, 95.0, 90.36, 0.481; GCA_025782345.1, s__JALGZG01 sp025782345, 95.0, 92.56, 0.51	N/A	N/A	N/A
GoM_D75_sbin1	d__Bacteria;p__VGIX01;c__VGIX01;o__VGIX01;f__VGIX01;g__JALGZG01;s__JALGZG01 sp030639555	GCA_030639555.1	95	d__Bacteria;p__VGIX01;c__VGIX01;o__VGIX01;f__VGIX01;g__JALGZG01;s__JALGZG01 sp030639555	95.2	0.632	N/A	N/A	N/A	N/A	N/A	N/A	ani_screen	classification based on ANI only	GCA_030638405.1, s__JALGZG01 sp030638405, 95.0, 88.56, 0.332; GCA_030613615.1, s__JALGZG01 sp030613615, 95.0, 94.42, 0.703; GCA_030609365.1, s__JALGZG01 sp030609365, 95.0, 90.21, 0.516; GCA_025782345.1, s__JALGZG01 sp025782345, 95.0, 92.7, 0.53; GCA_030595835.1, s__JALGZG01 sp030595835, 95.0, 88.13, 0.3	N/A	N/A	N/A
GoM_cbin12	d__Bacteria;p__Planctomycetota;c__Brocadiia;o__Brocadiales;f__Bathyanammoxibiaceae;g__Bathyanammoxibius;s__Bathyanammoxibius sp030598065	GCA_030598065.1	95	d__Bacteria;p__Planctomycetota;c__Brocadiia;o__Brocadiales;f__Bathyanammoxibiaceae;g__Bathyanammoxibius;s__Bathyanammoxibius sp030598065	99.01	0.891	N/A	N/A	N/A	N/A	N/A	N/A	ani_screen	classification based on ANI only	N/A	N/A	N/A	N/A
GoM_cbin13	d__Bacteria;p__Chloroflexota;c__Anaerolineae;o__B4-G1;f__B4-G1;g__;s__	N/A	N/A	N/A	N/A	N/A	N/A	N/A	N/A	N/A	N/A	d__Bacteria;p__Chloroflexota;c__Anaerolineae;o__B4-G1;f__B4-G1;g__;s__	taxonomic novelty determined using RED	classification based on placement in class-level tree	N/A	49.22	11	0.86295
GoM_cbin14	d__Bacteria;p__Planctomycetota;c__Brocadiia;o__Brocadiales;f__Scalinduaceae;g__Scalindua_A;s__Scalindua_A sediminis	GCA_008636105.1	95	d__Bacteria;p__Planctomycetota;c__Brocadiia;o__Brocadiales;f__Scalinduaceae;g__Scalindua_A;s__Scalindua_A sediminis	96.03	0.603	N/A	N/A	N/A	N/A	N/A	N/A	ani_screen	classification based on ANI only	N/A	N/A	N/A	N/A
GoM_cbin15	d__Bacteria;p__Chloroflexota;c__Anaerolineae;o__Anaerolineales;f__E44-bin32;g__DUEZ01;s__DUEZ01 sp030598885	GCA_030598885.1	95	d__Bacteria;p__Chloroflexota;c__Anaerolineae;o__Anaerolineales;f__E44-bin32;g__DUEZ01;s__DUEZ01 sp030598885	98.91	0.548	N/A	N/A	N/A	N/A	N/A	N/A	ani_screen	classification based on ANI only	N/A	N/A	N/A	N/A
GoM_cbin16	d__Bacteria;p__Eisenbacteria;c__RBG-16-71-46;o__CAIMUX01;f__WJJG01;g__JAUVTV01;s__	N/A	N/A	N/A	N/A	N/A	GCA_030601305.1	95	d__Bacteria;p__Eisenbacteria;c__RBG-16-71-46;o__CAIMUX01;f__WJJG01;g__JAUVTV01;s__JAUVTV01 sp030601305	95.46	0.5	d__Bacteria;p__Eisenbacteria;c__RBG-16-71-46;o__CAIMUX01;f__WJJG01;g__JAUVTV01;s__	taxonomic classification defined by topology and ANI	classification based on placement in class-level tree	N/A	44.13	11	0.90225
GoM_cbin18	d__Bacteria;p__Zixibacteria;c__MSB-5A5;o__JAABVY01;f__JAHJOQ01;g__DAOVLC01;s__	N/A	N/A	N/A	N/A	N/A	N/A	N/A	N/A	N/A	N/A	d__Bacteria;p__Zixibacteria;c__MSB-5A5;o__JAABVY01;f__JAHJOQ01;g__DAOVLC01;s__	taxonomic novelty determined using RED	classification based on placement in class-level tree	N/A	52.91	11	0.90841
GoM_cbin19	d__Bacteria;p__VGIX01;c__VGIX01;o__VGIX01;f__VGIX01;g__JALGZG01;s__JALGZG01 sp030639555	GCA_030639555.1	95	d__Bacteria;p__VGIX01;c__VGIX01;o__VGIX01;f__VGIX01;g__JALGZG01;s__JALGZG01 sp030639555	95.43	0.638	N/A	N/A	N/A	N/A	N/A	N/A	ani_screen	classification based on ANI only	GCA_030638405.1, s__JALGZG01 sp030638405, 95.0, 88.5, 0.344; GCA_025782345.1, s__JALGZG01 sp025782345, 95.0, 92.29, 0.54; GCA_030595835.1, s__JALGZG01 sp030595835, 95.0, 87.99, 0.331; GCA_030613615.1, s__JALGZG01 sp030613615, 95.0, 94.07, 0.726; GCA_030609365.1, s__JALGZG01 sp030609365, 95.0, 90.21, 0.541	N/A	N/A	N/A
GoM_cbin2	d__Bacteria;p__Chloroflexota;c__Anaerolineae;o__B4-G1;f__DUEL01;g__;s__	N/A	N/A	N/A	N/A	N/A	N/A	N/A	N/A	N/A	N/A	d__Bacteria;p__Chloroflexota;c__Anaerolineae;o__B4-G1;f__DUEL01;g__;s__	taxonomic novelty determined using RED	classification based on placement in class-level tree	N/A	63.97	11	0.82274
GoM_cbin20	d__Bacteria;p__Chloroflexota;c__Dehalococcoidia;o__GIF9;f__AB-539-J10;g__SKVJ01;s__	N/A	N/A	N/A	N/A	N/A	N/A	N/A	N/A	N/A	N/A	d__Bacteria;p__Chloroflexota;c__Dehalococcoidia;o__GIF9;f__AB-539-J10;g__SKVJ01;s__	taxonomic classification defined by topology and ANI	classification based on placement in class-level tree	GCA_030603265.1, s__SKVJ01 sp030603265, 95.0, 91.75, 0.511; GCA_030602785.1, s__SKVJ01 sp030602785, 95.0, 91.35, 0.668	50.45	11	0.9873
GoM_cbin21	d__Bacteria;p__Atribacterota;c__JS1;o__SB-45;f__34-128;g__34-128;s__	N/A	N/A	N/A	N/A	N/A	N/A	N/A	N/A	N/A	N/A	d__Bacteria;p__Atribacterota;c__JS1;o__SB-45;f__34-128;g__34-128;s__	taxonomic classification defined by topology and ANI	classification based on placement in class-level tree	GCA_003451675.1, s__34-128 sp003451675, 95.0, 91.79, 0.162	37.58	11	0.96414
GoM_cbin22	d__Bacteria;p__Planctomycetota;c__Phycisphaerae;o__SM23-33;f__SM23-33;g__;s__	N/A	N/A	N/A	N/A	N/A	N/A	N/A	N/A	N/A	N/A	d__Bacteria;p__Planctomycetota;c__Phycisphaerae;o__SM23-33;f__SM23-33;g__;s__	taxonomic novelty determined using RED	classification based on placement in class-level tree	N/A	34.54	11	0.82915
GoM_cbin23	d__Bacteria;p__Calditrichota;c__Calditrichia;o__Calditrichales;f__Calditrichaceae;g__JAUXGF01;s__	N/A	N/A	N/A	N/A	N/A	GCA_030622395.1	95	d__Bacteria;p__Calditrichota;c__Calditrichia;o__Calditrichales;f__Calditrichaceae;g__JAUXGF01;s__JAUXGF01 sp030622395	94.54	0.505	d__Bacteria;p__Calditrichota;c__Calditrichia;o__Calditrichales;f__Calditrichaceae;g__JAUXGF01;s__	taxonomic classification defined by topology and ANI	classification based on placement in class-level tree	N/A	56.46	11	0.97733
GoM_cbin24	d__Bacteria;p__Pseudomonadota;c__Gammaproteobacteria;o__Acidiferrobacterales;f__SPGG2;g__SPGG2;s__	N/A	N/A	N/A	N/A	N/A	GCA_001643475.1	95	d__Bacteria;p__Pseudomonadota;c__Gammaproteobacteria;o__Acidiferrobacterales;f__SPGG2;g__SPGG2;s__SPGG2 sp001643475	90.83	0.442	d__Bacteria;p__Pseudomonadota;c__Gammaproteobacteria;o__Acidiferrobacterales;f__SPGG2;g__SPGG2;s__	taxonomic classification defined by topology and ANI	classification based on placement in class-level tree	GCA_029861845.1, s__SPGG2 sp029861845, 95.0, 91.7, 0.599	70.17	11	0.9656
GoM_cbin27	d__Bacteria;p__Campylobacterota_A;c__Desulfurellia;o__Desulfurellales;f__JAGGSF01;g__JAGGSF01;s__	N/A	N/A	N/A	N/A	N/A	GCA_023128455.1	95	d__Bacteria;p__Campylobacterota_A;c__Desulfurellia;o__Desulfurellales;f__JAGGSF01;g__JAGGSF01;s__JAGGSF01 sp023128455	95.67	0.49	d__Bacteria;p__Campylobacterota_A;c__Desulfurellia;o__Desulfurellales;f__JAGGSF01;g__JAGGSF01;s__	taxonomic classification defined by topology and ANI	classification based on placement in class-level tree	GCA_021159305.1, s__JAGGSF01 sp021159305, 95.0, 94.71, 0.501; GCA_021159235.1, s__JAGGSF01 sp021159235, 95.0, 87.01, 0.223	58.45	11	0.99151
GoM_cbin28	d__Bacteria;p__Pseudomonadota;c__Gammaproteobacteria;o__PS1;f__Thioglobaceae;g__Ruthia;s__Ruthia sp030599095	GCA_030599095.1	95	d__Bacteria;p__Pseudomonadota;c__Gammaproteobacteria;o__PS1;f__Thioglobaceae;g__Ruthia;s__Ruthia sp030599095	96.68	0.703	N/A	N/A	N/A	N/A	N/A	N/A	ani_screen	classification based on ANI only	GCF_016592595.1, s__Ruthia sp016592595, 95.0, 88.44, 0.402; GCF_016592615.1, s__Ruthia sp016592615, 95.0, 88.57, 0.435; GCA_030142985.1, s__Ruthia sp030142985, 95.0, 88.5, 0.413; GCF_000015105.1, s__Ruthia calyptogenae, 95.0, 86.67, 0.4; GCA_021730105.1, s__Ruthia sp021730105, 95.0, 87.86, 0.453; GCA_021730205.1, s__Ruthia sp021730205, 95.0, 87.48, 0.454; GCF_013342985.1, s__Ruthia endofausta, 95…	N/A	N/A	N/A
GoM_cbin29	d__Bacteria;p__Desulfobacterota;c__DSM-4660;o__Desulfatiglandales;f__Desulfatiglandaceae;g__JAFDHL01;s__JAFDHL01 sp019308785	GCA_019308785.1	95	d__Bacteria;p__Desulfobacterota;c__DSM-4660;o__Desulfatiglandales;f__Desulfatiglandaceae;g__JAFDHL01;s__JAFDHL01 sp019308785	96.87	0.506	N/A	N/A	N/A	N/A	N/A	N/A	ani_screen	classification based on ANI only	N/A	N/A	N/A	N/A
GoM_cbin3	d__Bacteria;p__Eisenbacteria;c__RBG-16-71-46;o__CAIMUX01;f__WJJG01;g__;s__	N/A	N/A	N/A	N/A	N/A	N/A	N/A	N/A	N/A	N/A	d__Bacteria;p__Eisenbacteria;c__RBG-16-71-46;o__CAIMUX01;f__WJJG01;g__;s__	taxonomic novelty determined using RED	classification based on placement in class-level tree	N/A	29.91	11	0.8375
GoM_cbin30	d__Bacteria;p__Spirochaetota;c__B62-G9;o__B62-G9;f__DRHN01;g__JAGLSF01;s__JAGLSF01 sp023136305	GCA_023136305.1	95	d__Bacteria;p__Spirochaetota;c__B62-G9;o__B62-G9;f__DRHN01;g__JAGLSF01;s__JAGLSF01 sp023136305	98.9	0.672	N/A	N/A	N/A	N/A	N/A	N/A	ani_screen	classification based on ANI only	N/A	N/A	N/A	N/A
GoM_cbin4	d__Bacteria;p__Gemmatimonadota;c__Gemmatimonadetes;o__Gemmatimonadales;f__GWC2-71-9;g__WVYX01;s__	N/A	N/A	N/A	N/A	N/A	GCA_020350425.1	95	d__Bacteria;p__Gemmatimonadota;c__Gemmatimonadetes;o__Gemmatimonadales;f__GWC2-71-9;g__WVYX01;s__WVYX01 sp020350425	85.87	0.261	d__Bacteria;p__Gemmatimonadota;c__Gemmatimonadetes;o__Gemmatimonadales;f__GWC2-71-9;g__WVYX01;s__	taxonomic classification defined by topology and ANI	classification based on placement in class-level tree	N/A	63.93	11	0.96233
GoM_cbin5	d__Bacteria;p__Spirochaetota;c__Spirochaetia;o__SZUA-6;f__;g__;s__	N/A	N/A	N/A	N/A	N/A	N/A	N/A	N/A	N/A	N/A	d__Bacteria;p__Spirochaetota;c__Spirochaetia;o__SZUA-6;f__;g__;s__	taxonomic novelty determined using RED	classification based on placement in class-level tree	N/A	41.13	11	0.72974
GoM_cbin8	d__Bacteria;p__Desulfobacterota;c__Desulfobacteria;o__Desulfobacterales;f__JAHEIW01;g__JAHEIW01;s__	N/A	N/A	N/A	N/A	N/A	GCA_030601425.1	95	d__Bacteria;p__Desulfobacterota;c__Desulfobacteria;o__Desulfobacterales;f__JAHEIW01;g__JAHEIW01;s__JAHEIW01 sp030601425	97.99	0.409	d__Bacteria;p__Desulfobacterota;c__Desulfobacteria;o__Desulfobacterales;f__JAHEIW01;g__JAHEIW01;s__	taxonomic classification defined by topology and ANI	classification based on placement in class-level tree	N/A	43.95	11	0.98318
GoM_cbin9	d__Bacteria;p__Desulfobacterota;c__GWC2-55-46;o__GWC2-55-46;f__JAUVFY01;g__JAUVFY01;s__JAUVFY01 sp030594025	GCA_030594025.1	95	d__Bacteria;p__Desulfobacterota;c__GWC2-55-46;o__GWC2-55-46;f__JAUVFY01;g__JAUVFY01;s__JAUVFY01 sp030594025	99.12	0.764	N/A	N/A	N/A	N/A	N/A	N/A	ani_screen	classification based on ANI only	N/A	N/A	N/A	N/A
HMR17_1	d__Bacteria;p__Pseudomonadota;c__Gammaproteobacteria;o__SZUA-229;f__SZUA-229;g__GCA-2746365;s__	N/A	N/A	N/A	N/A	N/A	GCA_030637945.1	95	d__Bacteria;p__Pseudomonadota;c__Gammaproteobacteria;o__SZUA-229;f__SZUA-229;g__GCA-2746365;s__GCA-2746365 sp030637945	83.46	0.178	d__Bacteria;p__Pseudomonadota;c__Gammaproteobacteria;o__SZUA-229;f__SZUA-229;g__GCA-2746365;s__	taxonomic classification defined by topology and ANI	classification based on placement in class-level tree	N/A	38.85	11	0.97763
HMR17_10	d__Bacteria;p__Gemmatimonadota;c__Gemmatimonadetes;o__Longimicrobiales;f__UBA6960;g__;s__	N/A	N/A	N/A	N/A	N/A	N/A	N/A	N/A	N/A	N/A	d__Bacteria;p__Gemmatimonadota;c__Gemmatimonadetes;o__Longimicrobiales;f__UBA6960;g__;s__	taxonomic classification fully defined by topology	classification based on placement in class-level tree	N/A	57.78	11	0.81228
HMR17_11	d__Bacteria;p__Myxococcota;c__Polyangia;o__GCA-2747355;f__;g__;s__	N/A	N/A	N/A	N/A	N/A	N/A	N/A	N/A	N/A	N/A	d__Bacteria;p__Myxococcota;c__Polyangia;o__GCA-2747355;f__;g__;s__	taxonomic novelty determined using RED	classification based on placement in class-level tree	N/A	29.22	11	0.61481
HMR17_12	d__Bacteria;p__Planctomycetota;c__UBA1135;o__UBA1135;f__UBA1135;g__;s__	N/A	N/A	N/A	N/A	N/A	N/A	N/A	N/A	N/A	N/A	d__Bacteria;p__Planctomycetota;c__UBA1135;o__UBA1135;f__UBA1135;g__;s__	taxonomic classification fully defined by topology	classification based on placement in class-level tree	N/A	60.5	11	0.86039
HMR17_15	d__Bacteria;p__Pseudomonadota;c__Gammaproteobacteria;o__GCA-001735895;f__GCA-001735895;g__GCA-001735895;s__	N/A	N/A	N/A	N/A	N/A	GCA_024232855.1	95	d__Bacteria;p__Pseudomonadota;c__Gammaproteobacteria;o__GCA-001735895;f__GCA-001735895;g__GCA-001735895;s__GCA-001735895 sp024232855	87.61	0.33	d__Bacteria;p__Pseudomonadota;c__Gammaproteobacteria;o__GCA-001735895;f__GCA-001735895;g__GCA-001735895;s__	taxonomic classification defined by topology and ANI	classification based on placement in class-level tree	N/A	46.49	11	0.97238
HMR17_16	d__Bacteria;p__Pseudomonadota;c__Gammaproteobacteria;o__Arenicellales;f__Poriferihabitantaceae;g__JAAELZ01;s__JAAELZ01 sp030590945	GCA_030590945.1	95	d__Bacteria;p__Pseudomonadota;c__Gammaproteobacteria;o__Arenicellales;f__Poriferihabitantaceae;g__JAAELZ01;s__JAAELZ01 sp030590945	99.68	0.907	N/A	N/A	N/A	N/A	N/A	N/A	ani_screen	classification based on ANI only	N/A	N/A	N/A	N/A
HMR17_17	d__Bacteria;p__Bacteroidota;c__Bacteroidia;o__Flavobacteriales;f__Flavobacteriaceae;g__GCA-002733185;s__GCA-002733185 sp030591585	GCA_030591585.1	95	d__Bacteria;p__Bacteroidota;c__Bacteroidia;o__Flavobacteriales;f__Flavobacteriaceae;g__GCA-002733185;s__GCA-002733185 sp030591585	99.84	0.931	N/A	N/A	N/A	N/A	N/A	N/A	ani_screen	classification based on ANI only	N/A	N/A	N/A	N/A
HMR17_19	d__Bacteria;p__Pseudomonadota;c__Gammaproteobacteria;o__SZUA-229;f__SZUA-229;g__GCA-2746365;s__GCA-2746365 sp030595325	GCA_030595325.1	95	d__Bacteria;p__Pseudomonadota;c__Gammaproteobacteria;o__SZUA-229;f__SZUA-229;g__GCA-2746365;s__GCA-2746365 sp030595325	99.69	0.85	N/A	N/A	N/A	N/A	N/A	N/A	ani_screen	classification based on ANI only	N/A	N/A	N/A	N/A
HMR17_20	d__Bacteria;p__Myxococcota;c__Polyangia;o__Polyangiales;f__B10-G4;g__B10-G4;s__B10-G4 sp003647065	GCA_003647065.1	95	d__Bacteria;p__Myxococcota;c__Polyangia;o__Polyangiales;f__B10-G4;g__B10-G4;s__B10-G4 sp003647065	95.46	0.684	N/A	N/A	N/A	N/A	N/A	N/A	ani_screen	classification based on ANI only	GCA_019312705.1, s__B10-G4 sp019312705, 95.0, 89.53, 0.411	N/A	N/A	N/A
HMR17_21	d__Bacteria;p__Verrucomicrobiota;c__Lentisphaeria;o__Victivallales;f__JAUVCU01;g__JAUVCU01;s__JAUVCU01 sp030590715	GCA_030590715.1	95	d__Bacteria;p__Verrucomicrobiota;c__Lentisphaeria;o__Victivallales;f__JAUVCU01;g__JAUVCU01;s__JAUVCU01 sp030590715	99.41	0.729	N/A	N/A	N/A	N/A	N/A	N/A	ani_screen	classification based on ANI only	N/A	N/A	N/A	N/A
HMR17_23	d__Bacteria;p__Myxococcota;c__Myxococcia;o__SLRQ01;f__JARGFU01;g__JARGFU01;s__	N/A	N/A	N/A	N/A	N/A	N/A	N/A	N/A	N/A	N/A	d__Bacteria;p__Myxococcota;c__Myxococcia;o__SLRQ01;f__JARGFU01;g__JARGFU01;s__	taxonomic novelty determined using RED	classification based on placement in class-level tree	N/A	46.95	11	0.90938
HMR17_24	d__Bacteria;p__Pseudomonadota;c__Gammaproteobacteria;o__GRL18;f__GRL18;g__GRL18;s__GRL18 sp015222495	GCA_015222495.1	95	d__Bacteria;p__Pseudomonadota;c__Gammaproteobacteria;o__GRL18;f__GRL18;g__GRL18;s__GRL18 sp015222495	98.36	0.628	N/A	N/A	N/A	N/A	N/A	N/A	ani_screen	classification based on ANI only	N/A	N/A	N/A	N/A
HMR17_27	d__Bacteria;p__Desulfobacterota_C;c__Deferrisomatia;o__Deferrisomatales;f__BM512;g__JAUVAU01;s__JAUVAU01 sp030591565	GCA_030591565.1	95	d__Bacteria;p__Desulfobacterota_C;c__Deferrisomatia;o__Deferrisomatales;f__BM512;g__JAUVAU01;s__JAUVAU01 sp030591565	99.75	0.891	N/A	N/A	N/A	N/A	N/A	N/A	ani_screen	classification based on ANI only	N/A	N/A	N/A	N/A
HMR17_28	d__Bacteria;p__Desulfobacterota;c__Desulfobacteria;o__Desulfobacterales;f__ETH-SRB1;g__B13-G4;s__	N/A	N/A	N/A	N/A	N/A	GCA_030627405.1	95	d__Bacteria;p__Desulfobacterota;c__Desulfobacteria;o__Desulfobacterales;f__ETH-SRB1;g__B13-G4;s__B13-G4 sp030627405	97.59	0.424	d__Bacteria;p__Desulfobacterota;c__Desulfobacteria;o__Desulfobacterales;f__ETH-SRB1;g__B13-G4;s__	taxonomic classification defined by topology and ANI	classification based on placement in class-level tree	GCA_003647525.1, s__B13-G4 sp003647525, 95.0, 93.25, 0.25; GCA_030272815.1, s__B13-G4 sp030272815, 95.0, 92.88, 0.459; GCA_030262895.1, s__B13-G4 sp030262895, 95.0, 92.65, 0.402; GCA_019309665.1, s__B13-G4 sp019309665, 95.0, 92.2, 0.359; GCA_030611115.1, s__B13-G4 sp030611115, 95.0, 91.69, 0.266; GCA_014237365.1, s__B13-G4 sp014237365, 95.0, 90.67, 0.35; GCA_030262775.1, s__B13-G4 sp030262775, 95…	49.41	11	0.99047
HMR17_29	d__Bacteria;p__Verrucomicrobiota;c__Kiritimatiellia;o__Kiritimatiellales;f__Pontiellaceae;g__Pontiella;s__	N/A	N/A	N/A	N/A	N/A	N/A	N/A	N/A	N/A	N/A	d__Bacteria;p__Verrucomicrobiota;c__Kiritimatiellia;o__Kiritimatiellales;f__Pontiellaceae;g__Pontiella;s__	taxonomic classification fully defined by topology	classification based on placement in class-level tree	N/A	40.66	11	0.96108
HMR17_3	d__Bacteria;p__Bacteroidota;c__Bacteroidia;o__Bacteroidales;f__Prolixibacteraceae;g__Draconibacterium;s__Draconibacterium sp030595485	GCA_030595485.1	95	d__Bacteria;p__Bacteroidota;c__Bacteroidia;o__Bacteroidales;f__Prolixibacteraceae;g__Draconibacterium;s__Draconibacterium sp030595485	98.98	0.777	N/A	N/A	N/A	N/A	N/A	N/A	ani_screen	classification based on ANI only	N/A	N/A	N/A	N/A
HMR17_30	d__Bacteria;p__Desulfobacterota;c__Desulfuromonadia;o__Desulfuromonadales;f__UBA2294;g__Kmv16;s__Kmv16 sp030591795	GCA_030591795.1	95	d__Bacteria;p__Desulfobacterota;c__Desulfuromonadia;o__Desulfuromonadales;f__UBA2294;g__Kmv16;s__Kmv16 sp030591795	98.99	0.549	N/A	N/A	N/A	N/A	N/A	N/A	ani_screen	classification based on ANI only	N/A	N/A	N/A	N/A
HMR17_31	d__Bacteria;p__Pseudomonadota;c__Gammaproteobacteria;o__Pseudomonadales;f__Porticoccaceae;g__HB2-32-21;s__	N/A	N/A	N/A	N/A	N/A	N/A	N/A	N/A	N/A	N/A	d__Bacteria;p__Pseudomonadota;c__Gammaproteobacteria;o__Pseudomonadales;f__Porticoccaceae;g__HB2-32-21;s__	taxonomic classification fully defined by topology	classification based on placement in class-level tree	N/A	42.86	11	0.97084
HMR17_35	d__Bacteria;p__Desulfobacterota;c__Desulfuromonadia;o__Desulfuromonadales;f__BM103;g__M0040;s__	N/A	N/A	N/A	N/A	N/A	N/A	N/A	N/A	N/A	N/A	d__Bacteria;p__Desulfobacterota;c__Desulfuromonadia;o__Desulfuromonadales;f__BM103;g__M0040;s__	taxonomic classification fully defined by topology	classification based on placement in class-level tree	N/A	37.8	11	0.96693
HMR17_37	d__Bacteria;p__Verrucomicrobiota;c__Lentisphaeria;o__Victivallales;f__JAADHT01;g__JAUUYH01;s__JAUUYH01 sp030590505	GCA_030590505.1	95	d__Bacteria;p__Verrucomicrobiota;c__Lentisphaeria;o__Victivallales;f__JAADHT01;g__JAUUYH01;s__JAUUYH01 sp030590505	99.83	0.855	N/A	N/A	N/A	N/A	N/A	N/A	ani_screen	classification based on ANI only	N/A	N/A	N/A	N/A
HMR17_39	d__Bacteria;p__Marinisomatota;c__UBA8477;o__UBA8477;f__JABMPR01;g__JABMPR01;s__JABMPR01 sp030595455	GCA_030595455.1	95	d__Bacteria;p__Marinisomatota;c__UBA8477;o__UBA8477;f__JABMPR01;g__JABMPR01;s__JABMPR01 sp030595455	98.99	0.872	N/A	N/A	N/A	N/A	N/A	N/A	ani_screen	classification based on ANI only	N/A	N/A	N/A	N/A
HMR17_4	d__Bacteria;p__Bacteroidota;c__Bacteroidia;o__Flavobacteriales;f__Flavobacteriaceae;g__Lutimonas;s__Lutimonas sp030633285	GCA_030633285.1	95	d__Bacteria;p__Bacteroidota;c__Bacteroidia;o__Flavobacteriales;f__Flavobacteriaceae;g__Lutimonas;s__Lutimonas sp030633285	98.33	0.545	N/A	N/A	N/A	N/A	N/A	N/A	ani_screen	classification based on ANI only	GCA_030613745.1, s__Lutimonas sp030613745, 95.0, 91.67, 0.539	N/A	N/A	N/A
HMR17_40	d__Bacteria;p__Bdellovibrionota;c__Bdellovibrionia;o__Bdellovibrionales;f__UBA1609;g__JAUVAX01;s__JAUVAX01 sp030591685	GCA_030591685.1	95	d__Bacteria;p__Bdellovibrionota;c__Bdellovibrionia;o__Bdellovibrionales;f__UBA1609;g__JAUVAX01;s__JAUVAX01 sp030591685	99.89	0.978	N/A	N/A	N/A	N/A	N/A	N/A	ani_screen	classification based on ANI only	N/A	N/A	N/A	N/A
HMR17_41	d__Bacteria;p__Verrucomicrobiota;c__Kiritimatiellia;o__Kiritimatiellales;f__Pontiellaceae;g__Pontiella;s__	N/A	N/A	N/A	N/A	N/A	N/A	N/A	N/A	N/A	N/A	d__Bacteria;p__Verrucomicrobiota;c__Kiritimatiellia;o__Kiritimatiellales;f__Pontiellaceae;g__Pontiella;s__	taxonomic classification fully defined by topology	classification based on placement in class-level tree	N/A	49.93	11	0.95702
HMR17_43	d__Bacteria;p__Verrucomicrobiota;c__Kiritimatiellia;o__UBA8416;f__JAUUYL01;g__JAUUYL01;s__JAUUYL01 sp030590485	GCA_030590485.1	95	d__Bacteria;p__Verrucomicrobiota;c__Kiritimatiellia;o__UBA8416;f__JAUUYL01;g__JAUUYL01;s__JAUUYL01 sp030590485	99.93	0.912	N/A	N/A	N/A	N/A	N/A	N/A	ani_screen	classification based on ANI only	N/A	N/A	N/A	N/A
HMR17_44	d__Bacteria;p__Acidobacteriota;c__G020349885;o__;f__;g__;s__	N/A	N/A	N/A	N/A	N/A	N/A	N/A	N/A	N/A	N/A	d__Bacteria;p__Acidobacteriota;c__G020349885;o__;f__;g__;s__	taxonomic novelty determined using RED	classification based on placement in class-level tree	N/A	39.21	11	0.43474
HMR17_45	d__Bacteria;p__Pseudomonadota;c__Gammaproteobacteria;o__SZUA-229;f__SZUA-229;g__GCA-2746365;s__	N/A	N/A	N/A	N/A	N/A	N/A	N/A	N/A	N/A	N/A	d__Bacteria;p__Pseudomonadota;c__Gammaproteobacteria;o__SZUA-229;f__SZUA-229;g__GCA-2746365;s__	taxonomic classification fully defined by topology	classification based on placement in class-level tree	N/A	25.08	11	0.9748
HMR17_46	d__Bacteria;p__Zixibacteria;c__MSB-5A5;o__GN15;f__JAAZOE01;g__JAUUYJ01;s__JAUUYJ01 sp030588275	GCA_030588275.1	95	d__Bacteria;p__Zixibacteria;c__MSB-5A5;o__GN15;f__JAAZOE01;g__JAUUYJ01;s__JAUUYJ01 sp030588275	99.58	0.78	N/A	N/A	N/A	N/A	N/A	N/A	ani_screen	classification based on ANI only	N/A	N/A	N/A	N/A
HMR17_47	d__Bacteria;p__Myxococcota;c__Polyangia;o__Haliangiales;f__Haliangiaceae;g__;s__	N/A	N/A	N/A	N/A	N/A	N/A	N/A	N/A	N/A	N/A	d__Bacteria;p__Myxococcota;c__Polyangia;o__Haliangiales;f__Haliangiaceae;g__;s__	taxonomic classification fully defined by topology	classification based on placement in class-level tree	N/A	43.44	11	0.7387
HMR17_48	d__Bacteria;p__Patescibacteria;c__Gracilibacteria;o__UBA1369;f__LOWO2-01-FULL-3;g__JAUUZY01;s__JAUUZY01 sp030592015	GCA_030592015.1	95	d__Bacteria;p__Patescibacteria;c__Gracilibacteria;o__UBA1369;f__LOWO2-01-FULL-3;g__JAUUZY01;s__JAUUZY01 sp030592015	99.82	0.793	N/A	N/A	N/A	N/A	N/A	N/A	ani_screen	classification based on ANI only	N/A	N/A	N/A	N/A
HMR17_5	d__Bacteria;p__Verrucomicrobiota;c__Kiritimatiellia;o__Kiritimatiellales;f__Pontiellaceae;g__Pontiella;s__	N/A	N/A	N/A	N/A	N/A	N/A	N/A	N/A	N/A	N/A	d__Bacteria;p__Verrucomicrobiota;c__Kiritimatiellia;o__Kiritimatiellales;f__Pontiellaceae;g__Pontiella;s__	taxonomic classification fully defined by topology	classification based on placement in class-level tree	N/A	32.21	11	0.95005
HMR17_8	d__Bacteria;p__Verrucomicrobiota;c__Verrucomicrobiae;o__Opitutales;f__Oceanipulchritudinaceae;g__Oceanipulchritudo;s__Oceanipulchritudo sp030595525	GCA_030595525.1	95	d__Bacteria;p__Verrucomicrobiota;c__Verrucomicrobiae;o__Opitutales;f__Oceanipulchritudinaceae;g__Oceanipulchritudo;s__Oceanipulchritudo sp030595525	98.89	0.755	N/A	N/A	N/A	N/A	N/A	N/A	ani_screen	classification based on ANI only	N/A	N/A	N/A	N/A
HMR17_9	d__Bacteria;p__Myxococcota;c__Polyangia;o__Polyangiales;f__Polyangiaceae;g__JAPYTK01;s__JAPYTK01 sp030590865	GCA_030590865.1	95	d__Bacteria;p__Myxococcota;c__Polyangia;o__Polyangiales;f__Polyangiaceae;g__JAPYTK01;s__JAPYTK01 sp030590865	99.81	0.961	N/A	N/A	N/A	N/A	N/A	N/A	ani_screen	classification based on ANI only	N/A	N/A	N/A	N/A
HMR18_1	d__Bacteria;p__Pseudomonadota;c__Gammaproteobacteria;o__UBA6429;f__UBA6429;g__JAGLTQ01;s__JAGLTQ01 sp030594815	GCA_030594815.1	95	d__Bacteria;p__Pseudomonadota;c__Gammaproteobacteria;o__UBA6429;f__UBA6429;g__JAGLTQ01;s__JAGLTQ01 sp030594815	99.77	0.862	N/A	N/A	N/A	N/A	N/A	N/A	ani_screen	classification based on ANI only	GCA_023135195.1, s__JAGLTQ01 sp023135195, 95.0, 87.51, 0.445; GCA_030593785.1, s__JAGLTQ01 sp030593785, 95.0, 89.19, 0.5	N/A	N/A	N/A
HMR18_10	d__Bacteria;p__Gemmatimonadota;c__Gemmatimonadetes;o__Longimicrobiales;f__UBA6960;g__JAOUPR01;s__	N/A	N/A	N/A	N/A	N/A	N/A	N/A	N/A	N/A	N/A	d__Bacteria;p__Gemmatimonadota;c__Gemmatimonadetes;o__Longimicrobiales;f__UBA6960;g__JAOUPR01;s__	taxonomic novelty determined using RED	classification based on placement in class-level tree	N/A	36.39	11	0.8492
HMR18_11	d__Bacteria;p__Marinisomatota;c__UBA8477;o__UBA8477;f__JABMPR01;g__JABMPR01;s__JABMPR01 sp030595455	GCA_030595455.1	95	d__Bacteria;p__Marinisomatota;c__UBA8477;o__UBA8477;f__JABMPR01;g__JABMPR01;s__JABMPR01 sp030595455	99.16	0.865	N/A	N/A	N/A	N/A	N/A	N/A	ani_screen	classification based on ANI only	N/A	N/A	N/A	N/A
HMR18_12	d__Bacteria;p__Bacteroidota;c__Bacteroidia;o__Flavobacteriales;f__Flavobacteriaceae;g__Lutimonas;s__Lutimonas sp030633285	GCA_030633285.1	95	d__Bacteria;p__Bacteroidota;c__Bacteroidia;o__Flavobacteriales;f__Flavobacteriaceae;g__Lutimonas;s__Lutimonas sp030633285	98.02	0.555	N/A	N/A	N/A	N/A	N/A	N/A	ani_screen	classification based on ANI only	GCA_030613745.1, s__Lutimonas sp030613745, 95.0, 91.69, 0.485	N/A	N/A	N/A
HMR18_14	d__Bacteria;p__Pseudomonadota;c__Gammaproteobacteria;o__Pseudomonadales;f__Porticoccaceae;g__50-400-T64;s__	N/A	N/A	N/A	N/A	N/A	N/A	N/A	N/A	N/A	N/A	d__Bacteria;p__Pseudomonadota;c__Gammaproteobacteria;o__Pseudomonadales;f__Porticoccaceae;g__50-400-T64;s__	taxonomic classification defined by topology and ANI	classification based on placement in class-level tree	GCA_003646355.1, s__50-400-T64 sp003646355, 95.0, 87.37, 0.213; GCA_002162755.1, s__50-400-T64 sp002162755, 95.0, 85.94, 0.204; GCA_018069465.1, s__50-400-T64 sp018069465, 95.0, 85.81, 0.249; GCA_029212965.1, s__50-400-T64 sp029212965, 95.0, 85.62, 0.155; GCA_002162815.1, s__50-400-T64 sp002162815, 95.0, 85.56, 0.173; GCA_002746135.1, s__50-400-T64 sp002746135, 95.0, 85.55, 0.179; GCA_913058345.1…	46.34	11	0.96337
HMR18_19	d__Bacteria;p__Pseudomonadota;c__Gammaproteobacteria;o__GCA-001735895;f__GCA-001735895;g__GCA-001735895;s__	N/A	N/A	N/A	N/A	N/A	GCA_024232855.1	95	d__Bacteria;p__Pseudomonadota;c__Gammaproteobacteria;o__GCA-001735895;f__GCA-001735895;g__GCA-001735895;s__GCA-001735895 sp024232855	87.88	0.35	d__Bacteria;p__Pseudomonadota;c__Gammaproteobacteria;o__GCA-001735895;f__GCA-001735895;g__GCA-001735895;s__	taxonomic classification defined by topology and ANI	classification based on placement in class-level tree	N/A	56.43	11	0.97245
HMR18_2	d__Bacteria;p__Desulfobacterota;c__Desulfobacteria;o__Desulfobacterales;f__ETH-SRB1;g__B13-G4;s__B13-G4 sp030627405	GCA_030627405.1	95	d__Bacteria;p__Desulfobacterota;c__Desulfobacteria;o__Desulfobacterales;f__ETH-SRB1;g__B13-G4;s__B13-G4 sp030627405	96.76	0.608	N/A	N/A	N/A	N/A	N/A	N/A	ani_screen	classification based on ANI only	GCA_030262775.1, s__B13-G4 sp030262775, 95.0, 88.72, 0.37; GCA_030262895.1, s__B13-G4 sp030262895, 95.0, 91.3, 0.435; GCA_003647525.1, s__B13-G4 sp003647525, 95.0, 93.15, 0.409; GCA_030611115.1, s__B13-G4 sp030611115, 95.0, 92.19, 0.412; GCA_019309665.1, s__B13-G4 sp019309665, 95.0, 91.63, 0.368; GCA_018897415.1, s__B13-G4 sp018897415, 95.0, 86.53, 0.218; GCA_014237365.1, s__B13-G4 sp014237365, 9…	N/A	N/A	N/A
HMR18_20	d__Bacteria;p__Planctomycetota;c__UBA1135;o__UBA1135;f__UBA1135;g__;s__	N/A	N/A	N/A	N/A	N/A	N/A	N/A	N/A	N/A	N/A	d__Bacteria;p__Planctomycetota;c__UBA1135;o__UBA1135;f__UBA1135;g__;s__	taxonomic classification fully defined by topology	classification based on placement in class-level tree	N/A	54.8	11	0.86216
HMR18_21	d__Bacteria;p__Verrucomicrobiota;c__Kiritimatiellia;o__Kiritimatiellales;f__Pontiellaceae;g__Pontiella;s__	N/A	N/A	N/A	N/A	N/A	N/A	N/A	N/A	N/A	N/A	d__Bacteria;p__Verrucomicrobiota;c__Kiritimatiellia;o__Kiritimatiellales;f__Pontiellaceae;g__Pontiella;s__	taxonomic classification fully defined by topology	classification based on placement in class-level tree	N/A	48.88	11	0.9614
HMR18_22	d__Bacteria;p__Myxococcota;c__Polyangia;o__Haliangiales;f__Haliangiaceae;g__NORP324;s__	N/A	N/A	N/A	N/A	N/A	N/A	N/A	N/A	N/A	N/A	d__Bacteria;p__Myxococcota;c__Polyangia;o__Haliangiales;f__Haliangiaceae;g__NORP324;s__	taxonomic classification fully defined by topology	classification based on placement in class-level tree	N/A	48.88	11	0.92744
HMR18_24	d__Bacteria;p__Pseudomonadota;c__Gammaproteobacteria;o__GRL18;f__GRL18;g__GRL18;s__	N/A	N/A	N/A	N/A	N/A	GCA_015222495.1	95	d__Bacteria;p__Pseudomonadota;c__Gammaproteobacteria;o__GRL18;f__GRL18;g__GRL18;s__GRL18 sp015222495	98.25	0.466	d__Bacteria;p__Pseudomonadota;c__Gammaproteobacteria;o__GRL18;f__GRL18;g__GRL18;s__	taxonomic classification defined by topology and ANI	classification based on placement in class-level tree	N/A	40	11	0.99332
HMR18_27	d__Bacteria;p__Verrucomicrobiota;c__Kiritimatiellia;o__Kiritimatiellales;f__Pontiellaceae;g__Pontiella;s__	N/A	N/A	N/A	N/A	N/A	N/A	N/A	N/A	N/A	N/A	d__Bacteria;p__Verrucomicrobiota;c__Kiritimatiellia;o__Kiritimatiellales;f__Pontiellaceae;g__Pontiella;s__	taxonomic classification fully defined by topology	classification based on placement in class-level tree	N/A	58.05	11	0.94904
HMR18_28	d__Bacteria;p__Marinisomatota;c__AB16;o__AB16;f__46-47;g__M50B103;s__M50B103 sp030596185	GCA_030596185.1	95	d__Bacteria;p__Marinisomatota;c__AB16;o__AB16;f__46-47;g__M50B103;s__M50B103 sp030596185	98.13	0.604	N/A	N/A	N/A	N/A	N/A	N/A	ani_screen	classification based on ANI only	GCA_030629925.1, s__M50B103 sp030629925, 95.0, 96.37, 0.577	N/A	N/A	N/A
HMR18_29	d__Bacteria;p__Desulfobacterota_C;c__Deferrisomatia;o__Deferrisomatales;f__BM512;g__;s__	N/A	N/A	N/A	N/A	N/A	N/A	N/A	N/A	N/A	N/A	d__Bacteria;p__Desulfobacterota_C;c__Deferrisomatia;o__Deferrisomatales;f__BM512;g__;s__	taxonomic novelty determined using RED	classification based on placement in class-level tree	N/A	31.2	11	0.79969
HMR18_30	d__Bacteria;p__Cloacimonadota;c__Cloacimonadia;o__Cloacimonadales;f__TCS61;g__Tenebribacter;s__	N/A	N/A	N/A	N/A	N/A	GCA_030596265.1	95	d__Bacteria;p__Cloacimonadota;c__Cloacimonadia;o__Cloacimonadales;f__TCS61;g__Tenebribacter;s__Tenebribacter sp030596265	95.78	0.466	d__Bacteria;p__Cloacimonadota;c__Cloacimonadia;o__Cloacimonadales;f__TCS61;g__Tenebribacter;s__	taxonomic classification defined by topology and ANI	classification based on placement in class-level tree	GCA_029932755.1, s__Tenebribacter sp029932755, 95.0, 92.06, 0.414; GCA_023137125.1, s__Tenebribacter sp023137125, 95.0, 88.38, 0.223	48.56	11	0.99114
HMR18_5	d__Bacteria;p__Fermentibacterota;c__Fermentibacteria;o__Fermentibacterales;f__Fermentibacteraceae;g__Aegiribacteria;s__Aegiribacteria sp030594645	GCA_030594645.1	95	d__Bacteria;p__Fermentibacterota;c__Fermentibacteria;o__Fermentibacterales;f__Fermentibacteraceae;g__Aegiribacteria;s__Aegiribacteria sp030594645	98.77	0.885	N/A	N/A	N/A	N/A	N/A	N/A	ani_screen	classification based on ANI only	GCA_030640155.1, s__Aegiribacteria sp030640155, 95.0, 88.85, 0.45; GCA_021108435.1, s__Aegiribacteria sp021108435, 95.0, 89.71, 0.571; GCA_030620995.1, s__Aegiribacteria sp030620995, 95.0, 89.62, 0.53	N/A	N/A	N/A
HMR18_6	d__Bacteria;p__Bacteroidota;c__Bacteroidia;o__Bacteroidales;f__Prolixibacteraceae;g__Draconibacterium;s__Draconibacterium sp030595485	GCA_030595485.1	95	d__Bacteria;p__Bacteroidota;c__Bacteroidia;o__Bacteroidales;f__Prolixibacteraceae;g__Draconibacterium;s__Draconibacterium sp030595485	99.51	0.888	N/A	N/A	N/A	N/A	N/A	N/A	ani_screen	classification based on ANI only	N/A	N/A	N/A	N/A
HMR18_9	d__Bacteria;p__Verrucomicrobiota;c__Verrucomicrobiae;o__Opitutales;f__Oceanipulchritudinaceae;g__Oceanipulchritudo;s__Oceanipulchritudo sp030595525	GCA_030595525.1	95	d__Bacteria;p__Verrucomicrobiota;c__Verrucomicrobiae;o__Opitutales;f__Oceanipulchritudinaceae;g__Oceanipulchritudo;s__Oceanipulchritudo sp030595525	99.71	0.838	N/A	N/A	N/A	N/A	N/A	N/A	ani_screen	classification based on ANI only	N/A	N/A	N/A	N/A
HMR19_1	d__Bacteria;p__Myxococcota;c__Polyangia;o__JAAYKL01;f__JAAYKL01;g__JAUVAN01;s__JAUVAN01 sp030595125	GCA_030595125.1	95	d__Bacteria;p__Myxococcota;c__Polyangia;o__JAAYKL01;f__JAAYKL01;g__JAUVAN01;s__JAUVAN01 sp030595125	99.95	0.988	N/A	N/A	N/A	N/A	N/A	N/A	ani_screen	classification based on ANI only	GCA_030591725.1, s__JAUVAN01 sp030591725, 95.0, 89.89, 0.667; GCA_030621515.1, s__JAUVAN01 sp030621515, 95.0, 90.02, 0.704	N/A	N/A	N/A
HMR19_12	d__Bacteria;p__Bipolaricaulota;c__Bipolaricaulia;o__UBA7950;f__UBA9294;g__SPBW01;s__	N/A	N/A	N/A	N/A	N/A	GCA_023132545.1	95	d__Bacteria;p__Bipolaricaulota;c__Bipolaricaulia;o__UBA7950;f__UBA9294;g__SPBW01;s__SPBW01 sp023132545	91.63	0.362	d__Bacteria;p__Bipolaricaulota;c__Bipolaricaulia;o__UBA7950;f__UBA9294;g__SPBW01;s__	taxonomic classification defined by topology and ANI	classification based on placement in class-level tree	N/A	53.9	11	0.98183
HMR19_14	d__Bacteria;p__Myxococcota;c__Polyangia;o__HGW-17;f__JAJRWW01;g__JAJRWW01;s__JAJRWW01 sp029938605	GCA_029938605.1	95	d__Bacteria;p__Myxococcota;c__Polyangia;o__HGW-17;f__JAJRWW01;g__JAJRWW01;s__JAJRWW01 sp029938605	96.66	0.823	N/A	N/A	N/A	N/A	N/A	N/A	ani_screen	classification based on ANI only	N/A	N/A	N/A	N/A
HMR19_15	d__Bacteria;p__Desulfobacterota;c__Anaeroferrophillalia;o__Anaeroferrophillales;f__Tharpellaceae;g__Tharpella;s__Tharpella sp030595135	GCA_030595135.1	95	d__Bacteria;p__Desulfobacterota;c__Anaeroferrophillalia;o__Anaeroferrophillales;f__Tharpellaceae;g__Tharpella;s__Tharpella sp030595135	99.61	0.832	N/A	N/A	N/A	N/A	N/A	N/A	ani_screen	classification based on ANI only	GCA_021163445.1, s__Tharpella aukensis, 95.0, 89.4, 0.42	N/A	N/A	N/A
HMR19_16	d__Bacteria;p__Chloroflexota;c__Dehalococcoidia;o__GIF9;f__AB-539-J10;g__SKVJ01;s__	N/A	N/A	N/A	N/A	N/A	GCA_030602785.1	95	d__Bacteria;p__Chloroflexota;c__Dehalococcoidia;o__GIF9;f__AB-539-J10;g__SKVJ01;s__SKVJ01 sp030602785	94.53	0.797	d__Bacteria;p__Chloroflexota;c__Dehalococcoidia;o__GIF9;f__AB-539-J10;g__SKVJ01;s__	taxonomic classification defined by topology and ANI	classification based on placement in class-level tree	GCA_030603265.1, s__SKVJ01 sp030603265, 95.0, 93.89, 0.6	54.1	11	0.99446
HMR19_18	d__Bacteria;p__Desulfobacterota;c__Dissulfuribacteria;o__Dissulfuribacterales;f__UBA3076;g__UBA3076;s__	N/A	N/A	N/A	N/A	N/A	GCA_030618205.1	95	d__Bacteria;p__Desulfobacterota;c__Dissulfuribacteria;o__Dissulfuribacterales;f__UBA3076;g__UBA3076;s__UBA3076 sp030618205	95.81	0.424	d__Bacteria;p__Desulfobacterota;c__Dissulfuribacteria;o__Dissulfuribacterales;f__UBA3076;g__UBA3076;s__	taxonomic classification defined by topology and ANI	classification based on placement in class-level tree	GCA_013138705.1, s__UBA3076 sp013138705, 95.0, 94.43, 0.43; GCA_030605675.1, s__UBA3076 sp030605675, 95.0, 93.22, 0.478; GCA_002367355.1, s__UBA3076 sp002367355, 95.0, 93.04, 0.549; GCA_021159445.1, s__UBA3076 sp021159445, 95.0, 91.79, 0.506; GCA_003194495.1, s__UBA3076 sp003194495, 95.0, 91.76, 0.532; GCA_003645605.1, s__UBA3076 sp003645605, 95.0, 91.24, 0.427; GCA_019310825.1, s__UBA3076 sp0193…	61.73	11	0.97988
HMR19_21	d__Bacteria;p__Pseudomonadota;c__Gammaproteobacteria;o__GRL18;f__GRL18;g__GRL18;s__GRL18 sp015222495	GCA_015222495.1	95	d__Bacteria;p__Pseudomonadota;c__Gammaproteobacteria;o__GRL18;f__GRL18;g__GRL18;s__GRL18 sp015222495	97.95	0.6	N/A	N/A	N/A	N/A	N/A	N/A	ani_screen	classification based on ANI only	N/A	N/A	N/A	N/A
HMR19_26	d__Bacteria;p__Desulfobacterota;c__Syntrophia;o__Syntrophales;f__UBA2210;g__UBA2210;s__	N/A	N/A	N/A	N/A	N/A	GCA_019313695.1	95	d__Bacteria;p__Desulfobacterota;c__Syntrophia;o__Syntrophales;f__UBA2210;g__UBA2210;s__UBA2210 sp019313695	91.66	0.561	d__Bacteria;p__Desulfobacterota;c__Syntrophia;o__Syntrophales;f__UBA2210;g__UBA2210;s__	taxonomic classification defined by topology and ANI	classification based on placement in class-level tree	GCA_030619435.1, s__UBA2210 sp030619435, 95.0, 90.5, 0.281; GCA_019313735.1, s__UBA2210 sp019313735, 95.0, 88.51, 0.273; GCA_019313905.1, s__UBA2210 sp019313905, 95.0, 88.06, 0.31; GCA_019313385.1, s__UBA2210 sp019313385, 95.0, 87.49, 0.285; GCA_021163105.1, s__UBA2210 sp021163105, 95.0, 87.14, 0.209; GCA_016935875.1, s__UBA2210 sp016935875, 95.0, 86.7, 0.195	43.69	11	0.9419
HMR19_27	d__Bacteria;p__Pseudomonadota;c__Gammaproteobacteria;o__Pseudomonadales;f__Porticoccaceae;g__50-400-T64;s__	N/A	N/A	N/A	N/A	N/A	GCA_018069465.1	95	d__Bacteria;p__Pseudomonadota;c__Gammaproteobacteria;o__Pseudomonadales;f__Porticoccaceae;g__50-400-T64;s__50-400-T64 sp018069465	85	0.266	d__Bacteria;p__Pseudomonadota;c__Gammaproteobacteria;o__Pseudomonadales;f__Porticoccaceae;g__50-400-T64;s__	taxonomic classification defined by topology and ANI	classification based on placement in class-level tree	GCA_003646355.1, s__50-400-T64 sp003646355, 95.0, 86.72, 0.277; GCA_002162755.1, s__50-400-T64 sp002162755, 95.0, 84.47, 0.22; GCA_002746135.1, s__50-400-T64 sp002746135, 95.0, 84.45, 0.196; GCA_002162815.1, s__50-400-T64 sp002162815, 95.0, 84.4, 0.173; GCA_029212965.1, s__50-400-T64 sp029212965, 95.0, 83.62, 0.2; GCA_913058345.1, s__50-400-T64 sp913058345, 95.0, 83.54, 0.167	55.15	11	0.97885
HMR19_31	d__Bacteria;p__Spirochaetota;c__Spirochaetia;o__DSM-27196;f__SLST01;g__JAHOYX01;s__	N/A	N/A	N/A	N/A	N/A	GCA_030642995.1	95	d__Bacteria;p__Spirochaetota;c__Spirochaetia;o__DSM-27196;f__SLST01;g__JAHOYX01;s__JAHOYX01 sp030642995	90.83	0.402	d__Bacteria;p__Spirochaetota;c__Spirochaetia;o__DSM-27196;f__SLST01;g__JAHOYX01;s__	taxonomic classification defined by topology and ANI	classification based on placement in class-level tree	N/A	39.13	11	0.97644
HMR19_32	d__Bacteria;p__Marinisomatota;c__AB16;o__AB16;f__46-47;g__M50B103;s__M50B103 sp030596185	GCA_030596185.1	95	d__Bacteria;p__Marinisomatota;c__AB16;o__AB16;f__46-47;g__M50B103;s__M50B103 sp030596185	98.89	0.583	N/A	N/A	N/A	N/A	N/A	N/A	ani_screen	classification based on ANI only	GCA_030629925.1, s__M50B103 sp030629925, 95.0, 94.97, 0.486	N/A	N/A	N/A
HMR19_33	d__Bacteria;p__Patescibacteria;c__Gracilibacteria;o__UM-FILTER-43-11;f__UM-FILTER-43-11;g__JAFGTE01;s__	N/A	N/A	N/A	N/A	N/A	N/A	N/A	N/A	N/A	N/A	d__Bacteria;p__Patescibacteria;c__Gracilibacteria;o__UM-FILTER-43-11;f__UM-FILTER-43-11;g__JAFGTE01;s__	taxonomic classification fully defined by topology	classification based on placement in class-level tree	N/A	56.05	11	0.94988
HMR19_34	d__Bacteria;p__Marinisomatota;c__UBA2242;o__UBA2242;f__UBA2242;g__UBA9312;s__	N/A	N/A	N/A	N/A	N/A	GCA_030603165.1	95	d__Bacteria;p__Marinisomatota;c__UBA2242;o__UBA2242;f__UBA2242;g__UBA9312;s__UBA9312 sp030603165	95.97	0.46	d__Bacteria;p__Marinisomatota;c__UBA2242;o__UBA2242;f__UBA2242;g__UBA9312;s__	taxonomic classification defined by topology and ANI	classification based on placement in class-level tree	GCA_023133185.1, s__UBA9312 sp023133185, 95.0, 94.87, 0.387; GCA_018895675.1, s__UBA9312 sp018895675, 95.0, 92.92, 0.363; GCA_016783665.1, s__UBA9312 sp016783665, 95.0, 92.78, 0.354	38.55	11	0.99122
HMR19_36	d__Bacteria;p__AUK180;c__AUK180;o__JAQVHJ01;f__JAQVHJ01;g__DAOVMD01;s__	N/A	N/A	N/A	N/A	N/A	GCA_030630935.1	95	d__Bacteria;p__AUK180;c__AUK180;o__JAQVHJ01;f__JAQVHJ01;g__DAOVMD01;s__DAOVMD01 sp030630935	90.65	0.53	d__Bacteria;p__AUK180;c__AUK180;o__JAQVHJ01;f__JAQVHJ01;g__DAOVMD01;s__	taxonomic classification defined by topology and ANI	classification based on placement in class-level tree	N/A	40.38	11	0.95861
HMR19_5	d__Bacteria;p__Desulfobacterota;c__UBA8473;o__UBA8473;f__UBA8473;g__JAUXHQ01;s__JAUXHQ01 sp030621455	GCA_030621455.1	95	d__Bacteria;p__Desulfobacterota;c__UBA8473;o__UBA8473;f__UBA8473;g__JAUXHQ01;s__JAUXHQ01 sp030621455	98.99	0.637	N/A	N/A	N/A	N/A	N/A	N/A	ani_screen	classification based on ANI only	GCA_030643245.1, s__JAUXHQ01 sp030643245, 95.0, 95.24, 0.616	N/A	N/A	N/A
HMR19_7	d__Bacteria;p__Krumholzibacteriota;c__Krumholzibacteria;o__Krumholzibacteriales;f__Krumholzibacteriaceae;g__JAUWCL01;s__	N/A	N/A	N/A	N/A	N/A	GCA_030630165.1	95	d__Bacteria;p__Krumholzibacteriota;c__Krumholzibacteria;o__Krumholzibacteriales;f__Krumholzibacteriaceae;g__JAUWCL01;s__JAUWCL01 sp030630165	87.49	0.296	d__Bacteria;p__Krumholzibacteriota;c__Krumholzibacteria;o__Krumholzibacteriales;f__Krumholzibacteriaceae;g__JAUWCL01;s__	taxonomic classification defined by topology and ANI	classification based on placement in class-level tree	GCA_030609325.1, s__JAUWCL01 sp030609325, 95.0, 86.21, 0.208; GCA_030613345.1, s__JAUWCL01 sp030613345, 95.0, 85.99, 0.176	62.28	11	0.95795
HMR19_9	d__Bacteria;p__Marinisomatota;c__UBA8477;o__UBA8477;f__JABMPR01;g__JABMPR01;s__JABMPR01 sp030596225	GCA_030596225.1	95	d__Bacteria;p__Marinisomatota;c__UBA8477;o__UBA8477;f__JABMPR01;g__JABMPR01;s__JABMPR01 sp030596225	99.12	0.765	N/A	N/A	N/A	N/A	N/A	N/A	ani_screen	classification based on ANI only	N/A	N/A	N/A	N/A
HMR1_12	d__Bacteria;p__Pseudomonadota;c__Gammaproteobacteria;o__Pseudomonadales;f__Porticoccaceae;g__50-400-T64;s__	N/A	N/A	N/A	N/A	N/A	N/A	N/A	N/A	N/A	N/A	d__Bacteria;p__Pseudomonadota;c__Gammaproteobacteria;o__Pseudomonadales;f__Porticoccaceae;g__50-400-T64;s__	taxonomic classification defined by topology and ANI	classification based on placement in class-level tree	GCA_003646355.1, s__50-400-T64 sp003646355, 95.0, 86.73, 0.222; GCA_018069465.1, s__50-400-T64 sp018069465, 95.0, 85.7, 0.233; GCA_002162755.1, s__50-400-T64 sp002162755, 95.0, 85.53, 0.197; GCA_002162815.1, s__50-400-T64 sp002162815, 95.0, 85.5, 0.161; GCA_002746135.1, s__50-400-T64 sp002746135, 95.0, 85.49, 0.175; GCA_029212965.1, s__50-400-T64 sp029212965, 95.0, 85.07, 0.167	72.63	11	0.96537
HMR1_14	d__Bacteria;p__Desulfobacterota;c__WTBG01;o__WTBG01;f__WTBG01;g__WTBG01;s__WTBG01 sp013139225	GCA_013139225.1	95	d__Bacteria;p__Desulfobacterota;c__WTBG01;o__WTBG01;f__WTBG01;g__WTBG01;s__WTBG01 sp013139225	95.44	0.533	N/A	N/A	N/A	N/A	N/A	N/A	ani_screen	classification based on ANI only	N/A	N/A	N/A	N/A
HMR1_19	d__Bacteria;p__Krumholzibacteriota;c__Krumholzibacteria;o__LZORAL124-64-63;f__LZORAL124-64-63;g__JAGLCY01;s__JAGLCY01 sp030592845	GCA_030592845.1	95	d__Bacteria;p__Krumholzibacteriota;c__Krumholzibacteria;o__LZORAL124-64-63;f__LZORAL124-64-63;g__JAGLCY01;s__JAGLCY01 sp030592845	99.49	0.766	N/A	N/A	N/A	N/A	N/A	N/A	ani_screen	classification based on ANI only	N/A	N/A	N/A	N/A
HMR1_2	d__Bacteria;p__Cloacimonadota;c__Cloacimonadia;o__Cloacimonadales;f__TCS61;g__Tenebribacter;s__Tenebribacter sp030596265	GCA_030596265.1	95	d__Bacteria;p__Cloacimonadota;c__Cloacimonadia;o__Cloacimonadales;f__TCS61;g__Tenebribacter;s__Tenebribacter sp030596265	99.31	0.707	N/A	N/A	N/A	N/A	N/A	N/A	ani_screen	classification based on ANI only	GCA_029932755.1, s__Tenebribacter sp029932755, 95.0, 91.32, 0.491; GCA_023137125.1, s__Tenebribacter sp023137125, 95.0, 86.72, 0.339	N/A	N/A	N/A
HMR1_20	d__Bacteria;p__Marinisomatota;c__AB16;o__AB16;f__46-47;g__M50B103;s__M50B103 sp030596185	GCA_030596185.1	95	d__Bacteria;p__Marinisomatota;c__AB16;o__AB16;f__46-47;g__M50B103;s__M50B103 sp030596185	98.9	0.61	N/A	N/A	N/A	N/A	N/A	N/A	ani_screen	classification based on ANI only	GCA_030629925.1, s__M50B103 sp030629925, 95.0, 94.87, 0.538	N/A	N/A	N/A
HMR1_22	d__Bacteria;p__Desulfobacterota;c__DSM-4660;o__Desulfatiglandales;f__Desulfatiglandaceae;g__4484-190-2;s__	N/A	N/A	N/A	N/A	N/A	N/A	N/A	N/A	N/A	N/A	d__Bacteria;p__Desulfobacterota;c__DSM-4660;o__Desulfatiglandales;f__Desulfatiglandaceae;g__4484-190-2;s__	taxonomic classification defined by topology and ANI	classification based on placement in class-level tree	GCA_030589225.1, s__4484-190-2 sp030589225, 95.0, 95.43, 0.299; GCA_030612945.1, s__4484-190-2 sp030612945, 95.0, 94.3, 0.404; GCA_022013615.1, s__4484-190-2 sp022013615, 95.0, 94.04, 0.437; GCA_002050025.1, s__4484-190-2 sp002050025, 95.0, 92.31, 0.274	40.12	11	0.96296
HMR1_23	d__Bacteria;p__Chloroflexota;c__Dehalococcoidia;o__GIF9;f__AB-539-J10;g__SKVJ01;s__	N/A	N/A	N/A	N/A	N/A	GCA_030602785.1	95	d__Bacteria;p__Chloroflexota;c__Dehalococcoidia;o__GIF9;f__AB-539-J10;g__SKVJ01;s__SKVJ01 sp030602785	94.31	0.713	d__Bacteria;p__Chloroflexota;c__Dehalococcoidia;o__GIF9;f__AB-539-J10;g__SKVJ01;s__	taxonomic classification defined by topology and ANI	classification based on placement in class-level tree	GCA_030603265.1, s__SKVJ01 sp030603265, 95.0, 94.04, 0.528	57.87	11	0.99478
HMR1_28	d__Bacteria;p__Bacteroidota;c__Bacteroidia;o__Bacteroidales;f__JAADJA01;g__JAADJA01;s__JAADJA01 sp030596605	GCA_030596605.1	95	d__Bacteria;p__Bacteroidota;c__Bacteroidia;o__Bacteroidales;f__JAADJA01;g__JAADJA01;s__JAADJA01 sp030596605	99.81	0.739	N/A	N/A	N/A	N/A	N/A	N/A	ani_screen	classification based on ANI only	GCA_021106665.1, s__JAADJA01 sp021106665, 95.0, 91.35, 0.366	N/A	N/A	N/A
HMR1_3	d__Bacteria;p__Bacteroidota;c__Bacteroidia;o__Bacteroidales;f__F082;g__JAADID01;s__JAADID01 sp030596395	GCA_030596395.1	95	d__Bacteria;p__Bacteroidota;c__Bacteroidia;o__Bacteroidales;f__F082;g__JAADID01;s__JAADID01 sp030596395	99.93	0.919	N/A	N/A	N/A	N/A	N/A	N/A	ani_screen	classification based on ANI only	N/A	N/A	N/A	N/A
HMR1_30	d__Bacteria;p__Campylobacterota;c__Campylobacteria;o__Campylobacterales;f__Sulfurimonadaceae;g__S145-25;s__S145-25 sp030596305	GCA_030596305.1	95	d__Bacteria;p__Campylobacterota;c__Campylobacteria;o__Campylobacterales;f__Sulfurimonadaceae;g__S145-25;s__S145-25 sp030596305	99.34	0.877	N/A	N/A	N/A	N/A	N/A	N/A	ani_screen	classification based on ANI only	N/A	N/A	N/A	N/A
HMR1_31	d__Bacteria;p__Bacteroidota;c__Bacteroidia;o__Bacteroidales;f__GCA-2748055;g__GCA-2748055;s__GCA-2748055 sp030596245	GCA_030596245.1	95	d__Bacteria;p__Bacteroidota;c__Bacteroidia;o__Bacteroidales;f__GCA-2748055;g__GCA-2748055;s__GCA-2748055 sp030596245	99.69	0.816	N/A	N/A	N/A	N/A	N/A	N/A	ani_screen	classification based on ANI only	N/A	N/A	N/A	N/A
HMR1_36	d__Bacteria;p__Planctomycetota;c__Phycisphaerae;o__SM23-33;f__SM23-33;g__JAUWNJ01;s__JAUWNJ01 sp030592655	GCA_030592655.1	95	d__Bacteria;p__Planctomycetota;c__Phycisphaerae;o__SM23-33;f__SM23-33;g__JAUWNJ01;s__JAUWNJ01 sp030592655	99.71	0.848	N/A	N/A	N/A	N/A	N/A	N/A	ani_screen	classification based on ANI only	GCA_030631085.1, s__JAUWNJ01 sp030631085, 95.0, 88.63, 0.241; GCA_030612725.1, s__JAUWNJ01 sp030612725, 95.0, 88.6, 0.326	N/A	N/A	N/A
HMR1_38	d__Bacteria;p__Bacteroidota;c__Bacteroidia;o__Bacteroidales;f__SM23-62;g__SM23-62;s__SM23-62 sp030592145	GCA_030592145.1	95	d__Bacteria;p__Bacteroidota;c__Bacteroidia;o__Bacteroidales;f__SM23-62;g__SM23-62;s__SM23-62 sp030592145	99.67	0.798	N/A	N/A	N/A	N/A	N/A	N/A	ani_screen	classification based on ANI only	N/A	N/A	N/A	N/A
HMR1_39	d__Bacteria;p__Spirochaetota;c__Spirochaetia;o__Spirochaetales_E;f__Spirochaetaceae_B;g__UBA2779;s__UBA2779 sp030592625	GCA_030592625.1	95	d__Bacteria;p__Spirochaetota;c__Spirochaetia;o__Spirochaetales_E;f__Spirochaetaceae_B;g__UBA2779;s__UBA2779 sp030592625	99.29	0.668	N/A	N/A	N/A	N/A	N/A	N/A	ani_screen	classification based on ANI only	N/A	N/A	N/A	N/A
HMR1_4	d__Bacteria;p__Acidobacteriota;c__Thermoanaerobaculia;o__Thermoanaerobaculales;f__Sulfomarinibacteraceae;g__DAOWGJ01;s__	N/A	N/A	N/A	N/A	N/A	N/A	N/A	N/A	N/A	N/A	d__Bacteria;p__Acidobacteriota;c__Thermoanaerobaculia;o__Thermoanaerobaculales;f__Sulfomarinibacteraceae;g__DAOWGJ01;s__	taxonomic classification defined by topology and ANI	classification based on placement in class-level tree	GCA_030618605.1, s__DAOWGJ01 sp030618605, 95.0, 89.08, 0.464; GCA_029932545.1, s__DAOWGJ01 sp029932545, 95.0, 88.29, 0.424; GCA_030609785.1, s__DAOWGJ01 sp030609785, 95.0, 85.68, 0.294	88.34	11	0.98493
HMR1_40	d__Bacteria;p__Bacteroidota;c__Bacteroidia;o__Bacteroidales;f__VadinHA17;g__JANTGF01;s__JANTGF01 sp030596025	GCA_030596025.1	95	d__Bacteria;p__Bacteroidota;c__Bacteroidia;o__Bacteroidales;f__VadinHA17;g__JANTGF01;s__JANTGF01 sp030596025	99.75	0.909	N/A	N/A	N/A	N/A	N/A	N/A	ani_screen	classification based on ANI only	GCA_030642585.1, s__JANTGF01 sp030642585, 95.0, 86.34, 0.409	N/A	N/A	N/A
HMR1_41	d__Bacteria;p__Bipolaricaulota;c__Bipolaricaulia;o__UBA7950;f__UBA9294;g__SPBW01;s__	N/A	N/A	N/A	N/A	N/A	GCA_023132545.1	95	d__Bacteria;p__Bipolaricaulota;c__Bipolaricaulia;o__UBA7950;f__UBA9294;g__SPBW01;s__SPBW01 sp023132545	91.93	0.312	d__Bacteria;p__Bipolaricaulota;c__Bipolaricaulia;o__UBA7950;f__UBA9294;g__SPBW01;s__	taxonomic classification defined by topology and ANI	classification based on placement in class-level tree	N/A	52.19	11	0.97953
HMR1_43	d__Bacteria;p__Bipolaricaulota;c__Bipolaricaulia;o__UBA7950;f__UBA9294;g__JAUWNS01;s__	N/A	N/A	N/A	N/A	N/A	GCA_030612485.1	95	d__Bacteria;p__Bipolaricaulota;c__Bipolaricaulia;o__UBA7950;f__UBA9294;g__JAUWNS01;s__JAUWNS01 sp030612485	90.43	0.409	d__Bacteria;p__Bipolaricaulota;c__Bipolaricaulia;o__UBA7950;f__UBA9294;g__JAUWNS01;s__	taxonomic classification defined by topology and ANI	classification based on placement in class-level tree	GCA_030612565.1, s__JAUWNS01 sp030612565, 95.0, 90.5, 0.26	39.05	11	0.98048
HMR1_44	d__Bacteria;p__Spirochaetota;c__Spirochaetia;o__DSM-27196;f__SLST01;g__JAHOYX01;s__	N/A	N/A	N/A	N/A	N/A	GCA_030642995.1	95	d__Bacteria;p__Spirochaetota;c__Spirochaetia;o__DSM-27196;f__SLST01;g__JAHOYX01;s__JAHOYX01 sp030642995	90.77	0.38	d__Bacteria;p__Spirochaetota;c__Spirochaetia;o__DSM-27196;f__SLST01;g__JAHOYX01;s__	taxonomic classification defined by topology and ANI	classification based on placement in class-level tree	N/A	39.92	11	0.97711
HMR1_47	d__Bacteria;p__Patescibacteria;c__Paceibacteria;o__Paceibacterales;f__JANBVM01;g__JAUVBU01;s__JAUVBU01 sp030591065	GCA_030591065.1	95	d__Bacteria;p__Patescibacteria;c__Paceibacteria;o__Paceibacterales;f__JANBVM01;g__JAUVBU01;s__JAUVBU01 sp030591065	99.3	0.787	N/A	N/A	N/A	N/A	N/A	N/A	ani_screen	classification based on ANI only	N/A	N/A	N/A	N/A
HMR1_6	d__Bacteria;p__Bacteroidota;c__Bacteroidia;o__Bacteroidales;f__B18-G4;g__B18-G4;s__B18-G4 sp013202965	GCA_013202965.1	95	d__Bacteria;p__Bacteroidota;c__Bacteroidia;o__Bacteroidales;f__B18-G4;g__B18-G4;s__B18-G4 sp013202965	95.09	0.726	N/A	N/A	N/A	N/A	N/A	N/A	ani_screen	classification based on ANI only	GCA_021107535.1, s__B18-G4 sp021107535, 95.0, 89.86, 0.637	N/A	N/A	N/A
HMR20_1	d__Bacteria;p__Verrucomicrobiota;c__Kiritimatiellia;o__Kiritimatiellales;f__Pontiellaceae;g__Pontiella;s__	N/A	N/A	N/A	N/A	N/A	N/A	N/A	N/A	N/A	N/A	d__Bacteria;p__Verrucomicrobiota;c__Kiritimatiellia;o__Kiritimatiellales;f__Pontiellaceae;g__Pontiella;s__	taxonomic classification fully defined by topology	classification based on placement in class-level tree	N/A	47.29	11	0.94702
HMR20_10	d__Bacteria;p__Pseudomonadota;c__Gammaproteobacteria;o__Pseudomonadales;f__Porticoccaceae;g__50-400-T64;s__	N/A	N/A	N/A	N/A	N/A	GCA_003646355.1	95	d__Bacteria;p__Pseudomonadota;c__Gammaproteobacteria;o__Pseudomonadales;f__Porticoccaceae;g__50-400-T64;s__50-400-T64 sp003646355	86.87	0.312	d__Bacteria;p__Pseudomonadota;c__Gammaproteobacteria;o__Pseudomonadales;f__Porticoccaceae;g__50-400-T64;s__	taxonomic classification defined by topology and ANI	classification based on placement in class-level tree	GCA_018069465.1, s__50-400-T64 sp018069465, 95.0, 84.61, 0.274; GCA_002162755.1, s__50-400-T64 sp002162755, 95.0, 84.43, 0.213; GCA_002162815.1, s__50-400-T64 sp002162815, 95.0, 84.23, 0.191; GCA_002746135.1, s__50-400-T64 sp002746135, 95.0, 84.17, 0.205; GCA_002162825.1, s__50-400-T64 sp002162825, 95.0, 83.78, 0.183; GCA_913058345.1, s__50-400-T64 sp913058345, 95.0, 83.56, 0.183; GCA_029212965.1…	78.31	11	0.97902
HMR20_13	d__Bacteria;p__Chloroflexota;c__Dehalococcoidia;o__SZUA-161;f__SZUA-161;g__DAOUTY01;s__DAOUTY01 sp030668425	GCA_030668425.1	95	d__Bacteria;p__Chloroflexota;c__Dehalococcoidia;o__SZUA-161;f__SZUA-161;g__DAOUTY01;s__DAOUTY01 sp030668425	97.01	0.777	N/A	N/A	N/A	N/A	N/A	N/A	ani_screen	classification based on ANI only	N/A	N/A	N/A	N/A
HMR20_17	d__Bacteria;p__VGIX01;c__VGIX01;o__VGIX01;f__VGIX01;g__JALGZG01;s__	N/A	N/A	N/A	N/A	N/A	GCA_030609365.1	95	d__Bacteria;p__VGIX01;c__VGIX01;o__VGIX01;f__VGIX01;g__JALGZG01;s__JALGZG01 sp030609365	91.11	0.671	d__Bacteria;p__VGIX01;c__VGIX01;o__VGIX01;f__VGIX01;g__JALGZG01;s__	taxonomic classification defined by topology and ANI	classification based on placement in class-level tree	GCA_030639555.1, s__JALGZG01 sp030639555, 95.0, 90.73, 0.551; GCA_030613615.1, s__JALGZG01 sp030613615, 95.0, 90.28, 0.607; GCA_025782345.1, s__JALGZG01 sp025782345, 95.0, 89.82, 0.531; GCA_030595835.1, s__JALGZG01 sp030595835, 95.0, 87.05, 0.354; GCA_030638405.1, s__JALGZG01 sp030638405, 95.0, 86.57, 0.404	76.05	11	0.98306
HMR20_18	d__Bacteria;p__Desulfobacterota;c__DSM-4660;o__Desulfatiglandales;f__Desulfatiglandaceae;g__4484-190-2;s__	N/A	N/A	N/A	N/A	N/A	N/A	N/A	N/A	N/A	N/A	d__Bacteria;p__Desulfobacterota;c__DSM-4660;o__Desulfatiglandales;f__Desulfatiglandaceae;g__4484-190-2;s__	taxonomic classification defined by topology and ANI	classification based on placement in class-level tree	GCA_030589225.1, s__4484-190-2 sp030589225, 95.0, 96.44, 0.188; GCA_030612945.1, s__4484-190-2 sp030612945, 95.0, 95.67, 0.25; GCA_022013615.1, s__4484-190-2 sp022013615, 95.0, 94.97, 0.245	36.64	11	0.97141
HMR20_20	d__Bacteria;p__Desulfobacterota;c__Desulfobacteria;o__Desulfobacterales;f__UBA11574;g__S5133MH16;s__	N/A	N/A	N/A	N/A	N/A	GCA_001751005.1	95	d__Bacteria;p__Desulfobacterota;c__Desulfobacteria;o__Desulfobacterales;f__UBA11574;g__S5133MH16;s__S5133MH16 sp001751005	99.14	0.499	d__Bacteria;p__Desulfobacterota;c__Desulfobacteria;o__Desulfobacterales;f__UBA11574;g__S5133MH16;s__	taxonomic classification defined by topology and ANI	classification based on placement in class-level tree	GCA_030601485.1, s__S5133MH16 sp030601485, 95.0, 93.21, 0.323; GCA_019310125.1, s__S5133MH16 sp019310125, 95.0, 90.75, 0.331; GCA_030613575.1, s__S5133MH16 sp030613575, 95.0, 89.01, 0.266; GCA_004193595.1, s__S5133MH16 sp004193595, 95.0, 88.82, 0.277; GCA_019313505.1, s__S5133MH16 sp019313505, 95.0, 87.76, 0.259; GCA_019308685.1, s__S5133MH16 sp019308685, 95.0, 87.6, 0.262	57.4	11	0.9977
HMR20_25	d__Bacteria;p__Patescibacteria;c__Paceibacteria;o__Paceibacterales;f__JAGLPU01;g__JAGLPU01;s__JAGLPU01 sp030594935	GCA_030594935.1	95	d__Bacteria;p__Patescibacteria;c__Paceibacteria;o__Paceibacterales;f__JAGLPU01;g__JAGLPU01;s__JAGLPU01 sp030594935	99.9	0.914	N/A	N/A	N/A	N/A	N/A	N/A	ani_screen	classification based on ANI only	N/A	N/A	N/A	N/A
HMR20_3	d__Bacteria;p__Desulfobacterota;c__Desulfobacteria;o__Desulfobacterales;f__Desulfobacteraceae;g__Desulfobacula;s__	N/A	N/A	N/A	N/A	N/A	GCA_027858995.1	95	d__Bacteria;p__Desulfobacterota;c__Desulfobacteria;o__Desulfobacterales;f__Desulfobacteraceae;g__Desulfobacula;s__Desulfobacula sp027858995	93.54	0.59	d__Bacteria;p__Desulfobacterota;c__Desulfobacteria;o__Desulfobacterales;f__Desulfobacteraceae;g__Desulfobacula;s__	taxonomic classification defined by topology and ANI	classification based on placement in class-level tree	N/A	51.58	11	0.98637
HMR20_4	d__Bacteria;p__Pseudomonadota;c__Gammaproteobacteria;o__GRL18;f__GRL18;g__GRL18;s__	N/A	N/A	N/A	N/A	N/A	GCA_015222495.1	95	d__Bacteria;p__Pseudomonadota;c__Gammaproteobacteria;o__GRL18;f__GRL18;g__GRL18;s__GRL18 sp015222495	97.8	0.467	d__Bacteria;p__Pseudomonadota;c__Gammaproteobacteria;o__GRL18;f__GRL18;g__GRL18;s__	taxonomic classification defined by topology and ANI	classification based on placement in class-level tree	N/A	37.87	11	0.99321
HMR20_6	d__Bacteria;p__Pseudomonadota;c__Gammaproteobacteria;o__Chromatiales;f__Sedimenticolaceae;g__Sva-25;s__Sva-25 sp030594925	GCA_030594925.1	95	d__Bacteria;p__Pseudomonadota;c__Gammaproteobacteria;o__Chromatiales;f__Sedimenticolaceae;g__Sva-25;s__Sva-25 sp030594925	99.59	0.868	N/A	N/A	N/A	N/A	N/A	N/A	ani_screen	classification based on ANI only	GCA_030625445.1, s__Sva-25 sp030625445, 95.0, 90.73, 0.483; GCA_015767355.1, s__Sva-25 sp015767355, 95.0, 87.03, 0.391; GCA_030145485.1, s__Sva-25 sp030145485, 95.0, 85.25, 0.282; GCA_030620735.1, s__Sva-25 sp030620735, 95.0, 87.78, 0.395	N/A	N/A	N/A
HMR20_8	d__Bacteria;p__Bacteroidota;c__Bacteroidia;o__Bacteroidales;f__F082;g__JAADID01;s__	N/A	N/A	N/A	N/A	N/A	N/A	N/A	N/A	N/A	N/A	d__Bacteria;p__Bacteroidota;c__Bacteroidia;o__Bacteroidales;f__F082;g__JAADID01;s__	taxonomic classification fully defined by topology	classification based on placement in class-level tree	N/A	65.9	11	0.92757
HMR21_1	d__Bacteria;p__Chloroflexota;c__Anaerolineae;o__Anaerolineales;f__E44-bin32;g__E44-bin32;s__E44-bin32 sp030608865	GCA_030608865.1	95	d__Bacteria;p__Chloroflexota;c__Anaerolineae;o__Anaerolineales;f__E44-bin32;g__E44-bin32;s__E44-bin32 sp030608865	97.7	0.503	N/A	N/A	N/A	N/A	N/A	N/A	ani_screen	classification based on ANI only	GCA_030668545.1, s__E44-bin32 sp030668545, 95.0, 92.81, 0.579; GCA_030606845.1, s__E44-bin32 sp030606845, 95.0, 91.7, 0.524; GCA_004376465.1, s__E44-bin32 sp004376465, 95.0, 91.11, 0.564; GCA_030642885.1, s__E44-bin32 sp030642885, 95.0, 90.93, 0.512	N/A	N/A	N/A
HMR21_12	d__Bacteria;p__Fermentibacterota;c__Fermentibacteria;o__Fermentibacterales;f__Fermentibacteraceae;g__Aegiribacteria;s__	N/A	N/A	N/A	N/A	N/A	N/A	N/A	N/A	N/A	N/A	d__Bacteria;p__Fermentibacterota;c__Fermentibacteria;o__Fermentibacterales;f__Fermentibacteraceae;g__Aegiribacteria;s__	taxonomic classification defined by topology and ANI	classification based on placement in class-level tree	GCA_030592645.1, s__Aegiribacteria sp030592645, 95.0, 91.79, 0.5; GCA_003644925.1, s__Aegiribacteria sp003644925, 95.0, 91.46, 0.485; GCA_023138735.1, s__Aegiribacteria sp023138735, 95.0, 87.67, 0.28; GCA_013138965.1, s__Aegiribacteria sp013138965, 95.0, 87.43, 0.197; GCA_030609965.1, s__Aegiribacteria sp030609965, 95.0, 87.42, 0.235	37	11	0.98358
HMR21_14	d__Bacteria;p__Chloroflexota;c__Dehalococcoidia;o__GIF9;f__AB-539-J10;g__SKVJ01;s__	N/A	N/A	N/A	N/A	N/A	GCA_030602785.1	95	d__Bacteria;p__Chloroflexota;c__Dehalococcoidia;o__GIF9;f__AB-539-J10;g__SKVJ01;s__SKVJ01 sp030602785	93.84	0.732	d__Bacteria;p__Chloroflexota;c__Dehalococcoidia;o__GIF9;f__AB-539-J10;g__SKVJ01;s__	taxonomic classification defined by topology and ANI	classification based on placement in class-level tree	GCA_030603265.1, s__SKVJ01 sp030603265, 95.0, 93.76, 0.571	44.53	11	0.99463
HMR21_15	d__Bacteria;p__Bacteroidota;c__Bacteroidia;o__Bacteroidales;f__F082;g__JAADID01;s__	N/A	N/A	N/A	N/A	N/A	N/A	N/A	N/A	N/A	N/A	d__Bacteria;p__Bacteroidota;c__Bacteroidia;o__Bacteroidales;f__F082;g__JAADID01;s__	taxonomic classification fully defined by topology	classification based on placement in class-level tree	N/A	61.97	11	0.92439
HMR21_16	d__Bacteria;p__Pseudomonadota;c__Gammaproteobacteria;o__Chromatiales;f__Sedimenticolaceae;g__Sva-25;s__Sva-25 sp030594925	GCA_030594925.1	95	d__Bacteria;p__Pseudomonadota;c__Gammaproteobacteria;o__Chromatiales;f__Sedimenticolaceae;g__Sva-25;s__Sva-25 sp030594925	99.21	0.784	N/A	N/A	N/A	N/A	N/A	N/A	ani_screen	classification based on ANI only	GCA_030145485.1, s__Sva-25 sp030145485, 95.0, 85.72, 0.268; GCA_015767355.1, s__Sva-25 sp015767355, 95.0, 87.27, 0.358; GCA_030620735.1, s__Sva-25 sp030620735, 95.0, 88.3, 0.374; GCA_030625445.1, s__Sva-25 sp030625445, 95.0, 90.5, 0.427	N/A	N/A	N/A
HMR21_17	d__Bacteria;p__Acidobacteriota;c__Thermoanaerobaculia;o__Thermoanaerobaculales;f__Sulfomarinibacteraceae;g__DAOWGJ01;s__DAOWGJ01 sp030609785	GCA_030609785.1	95	d__Bacteria;p__Acidobacteriota;c__Thermoanaerobaculia;o__Thermoanaerobaculales;f__Sulfomarinibacteraceae;g__DAOWGJ01;s__DAOWGJ01 sp030609785	98.07	0.622	N/A	N/A	N/A	N/A	N/A	N/A	ani_screen	classification based on ANI only	N/A	N/A	N/A	N/A
HMR21_20	d__Bacteria;p__Pseudomonadota;c__Gammaproteobacteria;o__UBA9214;f__UBA9214;g__SZUA-186;s__SZUA-186 sp030599705	GCA_030599705.1	95	d__Bacteria;p__Pseudomonadota;c__Gammaproteobacteria;o__UBA9214;f__UBA9214;g__SZUA-186;s__SZUA-186 sp030599705	99.12	0.682	N/A	N/A	N/A	N/A	N/A	N/A	ani_screen	classification based on ANI only	N/A	N/A	N/A	N/A
HMR21_22	d__Bacteria;p__VGIX01;c__VGIX01;o__VGIX01;f__VGIX01;g__JALGZG01;s__	N/A	N/A	N/A	N/A	N/A	GCA_030609365.1	95	d__Bacteria;p__VGIX01;c__VGIX01;o__VGIX01;f__VGIX01;g__JALGZG01;s__JALGZG01 sp030609365	90.97	0.674	d__Bacteria;p__VGIX01;c__VGIX01;o__VGIX01;f__VGIX01;g__JALGZG01;s__	taxonomic classification defined by topology and ANI	classification based on placement in class-level tree	GCA_030639555.1, s__JALGZG01 sp030639555, 95.0, 90.7, 0.563; GCA_030613615.1, s__JALGZG01 sp030613615, 95.0, 90.02, 0.587; GCA_025782345.1, s__JALGZG01 sp025782345, 95.0, 89.38, 0.545; GCA_030595835.1, s__JALGZG01 sp030595835, 95.0, 86.81, 0.357; GCA_030638405.1, s__JALGZG01 sp030638405, 95.0, 86.3, 0.413	79.96	11	0.9836
HMR21_24	d__Bacteria;p__Campylobacterota;c__Campylobacteria;o__Campylobacterales;f__Sulfurimonadaceae;g__S145-25;s__	N/A	N/A	N/A	N/A	N/A	GCA_030596305.1	95	d__Bacteria;p__Campylobacterota;c__Campylobacteria;o__Campylobacterales;f__Sulfurimonadaceae;g__S145-25;s__S145-25 sp030596305	91.63	0.36	d__Bacteria;p__Campylobacterota;c__Campylobacteria;o__Campylobacterales;f__Sulfurimonadaceae;g__S145-25;s__	taxonomic classification defined by topology and ANI	classification based on placement in class-level tree	GCA_030613795.1, s__S145-25 sp030613795, 95.0, 86.97, 0.184	26.38	11	0.98009
HMR21_28	d__Bacteria;p__Chloroflexota;c__Dehalococcoidia;o__SZUA-161;f__SZUA-161;g__DAOUTY01;s__DAOUTY01 sp030668425	GCA_030668425.1	95	d__Bacteria;p__Chloroflexota;c__Dehalococcoidia;o__SZUA-161;f__SZUA-161;g__DAOUTY01;s__DAOUTY01 sp030668425	96.87	0.758	N/A	N/A	N/A	N/A	N/A	N/A	ani_screen	classification based on ANI only	N/A	N/A	N/A	N/A
HMR21_32	d__Bacteria;p__Bacteroidota;c__Bacteroidia;o__Bacteroidales;f__GCA-2748055;g__GCA-2748055;s__GCA-2748055 sp030596245	GCA_030596245.1	95	d__Bacteria;p__Bacteroidota;c__Bacteroidia;o__Bacteroidales;f__GCA-2748055;g__GCA-2748055;s__GCA-2748055 sp030596245	96.91	0.577	N/A	N/A	N/A	N/A	N/A	N/A	ani_screen	classification based on ANI only	N/A	N/A	N/A	N/A
HMR21_36	d__Bacteria;p__Desulfobacterota;c__Desulfobacteria;o__Desulfobacterales;f__Desulfobacteraceae;g__Desulfobacula;s__	N/A	N/A	N/A	N/A	N/A	GCA_027858995.1	95	d__Bacteria;p__Desulfobacterota;c__Desulfobacteria;o__Desulfobacterales;f__Desulfobacteraceae;g__Desulfobacula;s__Desulfobacula sp027858995	93.51	0.571	d__Bacteria;p__Desulfobacterota;c__Desulfobacteria;o__Desulfobacterales;f__Desulfobacteraceae;g__Desulfobacula;s__	taxonomic classification defined by topology and ANI	classification based on placement in class-level tree	N/A	49.45	11	0.98917
HMR21_37	d__Bacteria;p__Desulfobacterota;c__WTBG01;o__WTBG01;f__WTBG01;g__WTBG01;s__	N/A	N/A	N/A	N/A	N/A	GCA_013139225.1	95	d__Bacteria;p__Desulfobacterota;c__WTBG01;o__WTBG01;f__WTBG01;g__WTBG01;s__WTBG01 sp013139225	98.05	0.444	d__Bacteria;p__Desulfobacterota;c__WTBG01;o__WTBG01;f__WTBG01;g__WTBG01;s__	taxonomic classification defined by topology and ANI	classification based on placement in class-level tree	N/A	53.41	11	0.96025
HMR21_7	d__Bacteria;p__Pseudomonadota;c__Gammaproteobacteria;o__DSM-19610;f__DSM-19610;g__Thiogranum;s__Thiogranum sp030618475	GCA_030618475.1	95	d__Bacteria;p__Pseudomonadota;c__Gammaproteobacteria;o__DSM-19610;f__DSM-19610;g__Thiogranum;s__Thiogranum sp030618475	99.3	0.524	N/A	N/A	N/A	N/A	N/A	N/A	ani_screen	classification based on ANI only	N/A	N/A	N/A	N/A
HMR21_9	d__Bacteria;p__Krumholzibacteriota;c__Krumholzibacteria;o__Krumholzibacteriales;f__Krumholzibacteriaceae;g__JAUWCL01;s__	N/A	N/A	N/A	N/A	N/A	GCA_030630165.1	95	d__Bacteria;p__Krumholzibacteriota;c__Krumholzibacteria;o__Krumholzibacteriales;f__Krumholzibacteriaceae;g__JAUWCL01;s__JAUWCL01 sp030630165	87.64	0.271	d__Bacteria;p__Krumholzibacteriota;c__Krumholzibacteria;o__Krumholzibacteriales;f__Krumholzibacteriaceae;g__JAUWCL01;s__	taxonomic classification defined by topology and ANI	classification based on placement in class-level tree	GCA_030613345.1, s__JAUWCL01 sp030613345, 95.0, 86.48, 0.191; GCA_030609325.1, s__JAUWCL01 sp030609325, 95.0, 86.23, 0.197	54.46	11	0.95291
HMR22_1	d__Bacteria;p__Acidobacteriota;c__Aminicenantia;o__Aminicenantales;f__Aminicenantaceae;g__SOIV01;s__SOIV01 sp011049545	GCA_011049545.1	95	d__Bacteria;p__Acidobacteriota;c__Aminicenantia;o__Aminicenantales;f__Aminicenantaceae;g__SOIV01;s__SOIV01 sp011049545	96.79	0.825	N/A	N/A	N/A	N/A	N/A	N/A	ani_screen	classification based on ANI only	GCA_004377005.1, s__SOIV01 sp004377005, 95.0, 96.07, 0.716; GCA_030607635.1, s__SOIV01 sp030607635, 95.0, 95.19, 0.592	N/A	N/A	N/A
HMR22_3	d__Bacteria;p__Desulfobacterota;c__Desulfobulbia;o__Desulfobulbales;f__Desulfocapsaceae;g__Desulfocapsa;s__	N/A	N/A	N/A	N/A	N/A	GCA_030671085.1	95	d__Bacteria;p__Desulfobacterota;c__Desulfobulbia;o__Desulfobulbales;f__Desulfocapsaceae;g__Desulfocapsa;s__Desulfocapsa sp030671085	93.7	0.587	d__Bacteria;p__Desulfobacterota;c__Desulfobulbia;o__Desulfobulbales;f__Desulfocapsaceae;g__Desulfocapsa;s__	taxonomic classification defined by topology and ANI	classification based on placement in class-level tree	N/A	59.36	11	0.96973
HMR22_7	d__Bacteria;p__Desulfobacterota;c__Syntrophobacteria;o__BM002;f__BM002;g__BM002;s__BM002 sp030613915	GCA_030613915.1	95	d__Bacteria;p__Desulfobacterota;c__Syntrophobacteria;o__BM002;f__BM002;g__BM002;s__BM002 sp030613915	98.18	0.637	N/A	N/A	N/A	N/A	N/A	N/A	ani_screen	classification based on ANI only	GCA_022340745.1, s__BM002 sp022340745, 95.0, 89.98, 0.462; GCA_020350905.1, s__BM002 sp020350905, 95.0, 91.05, 0.442; GCA_030601545.1, s__BM002 sp030601545, 95.0, 93.47, 0.492; GCA_947259475.1, s__BM002 sp947259475, 95.0, 94.87, 0.635; GCA_002899795.1, s__BM002 sp002899795, 95.0, 94.76, 0.665	N/A	N/A	N/A
HMR22_9	d__Bacteria;p__Pseudomonadota;c__Gammaproteobacteria;o__Woeseiales;f__Woeseiaceae;g__JACZWL01;s__	N/A	N/A	N/A	N/A	N/A	GCA_027295475.1	95	d__Bacteria;p__Pseudomonadota;c__Gammaproteobacteria;o__Woeseiales;f__Woeseiaceae;g__JACZWL01;s__JACZWL01 sp027295475	94.12	0.547	d__Bacteria;p__Pseudomonadota;c__Gammaproteobacteria;o__Woeseiales;f__Woeseiaceae;g__JACZWL01;s__	taxonomic classification defined by topology and ANI	classification based on placement in class-level tree	GCA_022572185.1, s__JACZWL01 sp022572185, 95.0, 91.75, 0.585	54.56	11	0.98115
HMR23_1	d__Bacteria;p__Desulfobacterota;c__UBA8473;o__UBA8473;f__UBA8473;g__JAUXHQ01;s__	N/A	N/A	N/A	N/A	N/A	N/A	N/A	N/A	N/A	N/A	d__Bacteria;p__Desulfobacterota;c__UBA8473;o__UBA8473;f__UBA8473;g__JAUXHQ01;s__	taxonomic novelty determined using RED	classification based on placement in class-level tree	N/A	32.33	11	0.96253
HMR23_10	d__Bacteria;p__BMS3Abin14;c__BMS3Abin14;o__BMS3Abin14;f__BMS3Abin14;g__JARGFV01;s__	N/A	N/A	N/A	N/A	N/A	GCA_029210545.1	95	d__Bacteria;p__BMS3Abin14;c__BMS3Abin14;o__BMS3Abin14;f__BMS3Abin14;g__JARGFV01;s__JARGFV01 sp029210545	86.48	0.17	d__Bacteria;p__BMS3Abin14;c__BMS3Abin14;o__BMS3Abin14;f__BMS3Abin14;g__JARGFV01;s__	taxonomic classification defined by topology and ANI	classification based on placement in class-level tree	N/A	58.91	11	0.92201
HMR23_11	d__Bacteria;p__Desulfobacterota;c__Desulfobulbia;o__Desulfobulbales;f__BM004;g__;s__	N/A	N/A	N/A	N/A	N/A	N/A	N/A	N/A	N/A	N/A	d__Bacteria;p__Desulfobacterota;c__Desulfobulbia;o__Desulfobulbales;f__BM004;g__;s__	taxonomic novelty determined using RED	classification based on placement in class-level tree	N/A	62.68	11	0.79942
HMR23_2	d__Bacteria;p__Pseudomonadota;c__Gammaproteobacteria;o__UBA6429;f__UBA6429;g__JAGLTQ01;s__JAGLTQ01 sp030593785	GCA_030593785.1	95	d__Bacteria;p__Pseudomonadota;c__Gammaproteobacteria;o__UBA6429;f__UBA6429;g__JAGLTQ01;s__JAGLTQ01 sp030593785	100	0.967	N/A	N/A	N/A	N/A	N/A	N/A	ani_screen	classification based on ANI only	GCA_030594815.1, s__JAGLTQ01 sp030594815, 95.0, 89.66, 0.523; GCA_023135195.1, s__JAGLTQ01 sp023135195, 95.0, 87.94, 0.43	N/A	N/A	N/A
HMR23_3	d__Bacteria;p__Desulfobacterota;c__Desulfobacteria;o__Desulfobacterales;f__ETH-SRB1;g__B13-G4;s__B13-G4 sp030262895	GCA_030262895.1	95	d__Bacteria;p__Desulfobacterota;c__Desulfobacteria;o__Desulfobacterales;f__ETH-SRB1;g__B13-G4;s__B13-G4 sp030262895	97.64	0.691	N/A	N/A	N/A	N/A	N/A	N/A	ani_screen	classification based on ANI only	GCA_030627405.1, s__B13-G4 sp030627405, 95.0, 93.15, 0.327; GCA_030611115.1, s__B13-G4 sp030611115, 95.0, 94.97, 0.351; GCA_003647525.1, s__B13-G4 sp003647525, 95.0, 92.68, 0.26; GCA_014237365.1, s__B13-G4 sp014237365, 95.0, 91.65, 0.39; GCA_018897415.1, s__B13-G4 sp018897415, 95.0, 88.79, 0.223; GCA_030262775.1, s__B13-G4 sp030262775, 95.0, 91.32, 0.361; GCA_019309665.1, s__B13-G4 sp019309665, 9…	N/A	N/A	N/A
HMR23_5	d__Bacteria;p__Desulfobacterota;c__Syntrophobacteria;o__BM002;f__BM002;g__BM002;s__BM002 sp030613915	GCA_030613915.1	95	d__Bacteria;p__Desulfobacterota;c__Syntrophobacteria;o__BM002;f__BM002;g__BM002;s__BM002 sp030613915	97.8	0.618	N/A	N/A	N/A	N/A	N/A	N/A	ani_screen	classification based on ANI only	GCA_030601545.1, s__BM002 sp030601545, 95.0, 93.34, 0.498; GCA_022340745.1, s__BM002 sp022340745, 95.0, 89.82, 0.475; GCA_002899795.1, s__BM002 sp002899795, 95.0, 94.76, 0.666; GCA_020350905.1, s__BM002 sp020350905, 95.0, 90.6, 0.426; GCA_947259475.1, s__BM002 sp947259475, 95.0, 94.65, 0.63	N/A	N/A	N/A
HMR23_8	d__Bacteria;p__Atribacterota;c__JS1;o__SB-45;f__34-128;g__34-128;s__	N/A	N/A	N/A	N/A	N/A	N/A	N/A	N/A	N/A	N/A	d__Bacteria;p__Atribacterota;c__JS1;o__SB-45;f__34-128;g__34-128;s__	taxonomic classification fully defined by topology	classification based on placement in class-level tree	N/A	31.72	11	0.98354
HMR23_9	d__Bacteria;p__Pseudomonadota;c__Gammaproteobacteria;o__GCA-001735895;f__GCA-001735895;g__GCA-001735895;s__	N/A	N/A	N/A	N/A	N/A	N/A	N/A	N/A	N/A	N/A	d__Bacteria;p__Pseudomonadota;c__Gammaproteobacteria;o__GCA-001735895;f__GCA-001735895;g__GCA-001735895;s__	taxonomic classification fully defined by topology	classification based on placement in class-level tree	N/A	48.08	11	0.93934
HMR24_11	d__Bacteria;p__Pseudomonadota;c__Alphaproteobacteria;o__Rhizobiales;f__Hyphomicrobiaceae;g__Hyphomicrobium_A;s__Hyphomicrobium_A sp030609245	GCA_030609245.1	95	d__Bacteria;p__Pseudomonadota;c__Alphaproteobacteria;o__Rhizobiales;f__Hyphomicrobiaceae;g__Hyphomicrobium_A;s__Hyphomicrobium_A sp030609245	96.98	0.763	N/A	N/A	N/A	N/A	N/A	N/A	ani_screen	classification based on ANI only	GCA_024230315.1, s__Hyphomicrobium_A sp024230315, 95.0, 95.92, 0.731	N/A	N/A	N/A
HMR24_12	d__Bacteria;p__Desulfobacterota;c__Syntrophobacteria;o__BM002;f__BM002;g__BM002;s__BM002 sp030613915	GCA_030613915.1	95	d__Bacteria;p__Desulfobacterota;c__Syntrophobacteria;o__BM002;f__BM002;g__BM002;s__BM002 sp030613915	98.18	0.575	N/A	N/A	N/A	N/A	N/A	N/A	ani_screen	classification based on ANI only	GCA_020350905.1, s__BM002 sp020350905, 95.0, 91.05, 0.425; GCA_022340745.1, s__BM002 sp022340745, 95.0, 89.61, 0.458; GCA_030601545.1, s__BM002 sp030601545, 95.0, 93.73, 0.442; GCA_002899795.1, s__BM002 sp002899795, 95.0, 94.97, 0.633; GCA_947259475.1, s__BM002 sp947259475, 95.0, 94.97, 0.602	N/A	N/A	N/A
HMR24_16	d__Bacteria;p__Chloroflexota;c__Dehalococcoidia;o__GIF9;f__AB-539-J10;g__E29-bin73;s__E29-bin73 sp004375885	GCA_004375885.1	95	d__Bacteria;p__Chloroflexota;c__Dehalococcoidia;o__GIF9;f__AB-539-J10;g__E29-bin73;s__E29-bin73 sp004375885	97.65	0.611	N/A	N/A	N/A	N/A	N/A	N/A	ani_screen	classification based on ANI only	N/A	N/A	N/A	N/A
HMR24_19	d__Bacteria;p__VGIX01;c__VGIX01;o__VGIX01;f__VGIX01;g__JALGZG01;s__JALGZG01 sp030639555	GCA_030639555.1	95	d__Bacteria;p__VGIX01;c__VGIX01;o__VGIX01;f__VGIX01;g__JALGZG01;s__JALGZG01 sp030639555	98.52	0.582	N/A	N/A	N/A	N/A	N/A	N/A	ani_screen	classification based on ANI only	GCA_025782345.1, s__JALGZG01 sp025782345, 95.0, 93.15, 0.404; GCA_030609365.1, s__JALGZG01 sp030609365, 95.0, 91.17, 0.436; GCA_030613615.1, s__JALGZG01 sp030613615, 95.0, 94.07, 0.548; GCA_030638405.1, s__JALGZG01 sp030638405, 95.0, 89.47, 0.279; GCA_030595835.1, s__JALGZG01 sp030595835, 95.0, 89.16, 0.248	N/A	N/A	N/A
HMR24_20	d__Bacteria;p__Desulfobacterota;c__Desulfobacteria;o__Desulfobacterales;f__JAHEIW01;g__JAHEIW01;s__JAHEIW01 sp030601425	GCA_030601425.1	95	d__Bacteria;p__Desulfobacterota;c__Desulfobacteria;o__Desulfobacterales;f__JAHEIW01;g__JAHEIW01;s__JAHEIW01 sp030601425	98.43	0.524	N/A	N/A	N/A	N/A	N/A	N/A	ani_screen	classification based on ANI only	N/A	N/A	N/A	N/A
HMR24_3	d__Bacteria;p__Chloroflexota;c__Anaerolineae;o__Anaerolineales;f__E44-bin32;g__JADFRG01;s__	N/A	N/A	N/A	N/A	N/A	N/A	N/A	N/A	N/A	N/A	d__Bacteria;p__Chloroflexota;c__Anaerolineae;o__Anaerolineales;f__E44-bin32;g__JADFRG01;s__	taxonomic classification fully defined by topology	classification based on placement in class-level tree	N/A	42.28	11	0.94647
HMR24_4	d__Bacteria;p__Chloroflexota;c__Dehalococcoidia;o__Dehalococcoidales;f__G020353235;g__G020353235;s__	N/A	N/A	N/A	N/A	N/A	N/A	N/A	N/A	N/A	N/A	d__Bacteria;p__Chloroflexota;c__Dehalococcoidia;o__Dehalococcoidales;f__G020353235;g__G020353235;s__	taxonomic novelty determined using RED	classification based on placement in class-level tree	N/A	53.03	11	0.85324
HMR24_8	d__Bacteria;p__Desulfobacterota;c__Desulfobacteria;o__Desulfobacterales;f__ETH-SRB1;g__Desulfaltia;s__	N/A	N/A	N/A	N/A	N/A	N/A	N/A	N/A	N/A	N/A	d__Bacteria;p__Desulfobacterota;c__Desulfobacteria;o__Desulfobacterales;f__ETH-SRB1;g__Desulfaltia;s__	taxonomic novelty determined using RED	classification based on placement in class-level tree	N/A	36.41	11	0.91764
HMR25_1	d__Bacteria;p__VGIX01;c__VGIX01;o__VGIX01;f__VGIX01;g__JALGZG01;s__JALGZG01 sp030639555	GCA_030639555.1	95	d__Bacteria;p__VGIX01;c__VGIX01;o__VGIX01;f__VGIX01;g__JALGZG01;s__JALGZG01 sp030639555	98.3	0.687	N/A	N/A	N/A	N/A	N/A	N/A	ani_screen	classification based on ANI only	GCA_025782345.1, s__JALGZG01 sp025782345, 95.0, 93.76, 0.494; GCA_030609365.1, s__JALGZG01 sp030609365, 95.0, 91.11, 0.516; GCA_030613615.1, s__JALGZG01 sp030613615, 95.0, 94.42, 0.646; GCA_030638405.1, s__JALGZG01 sp030638405, 95.0, 89.69, 0.34	N/A	N/A	N/A
HMR25_10	d__Bacteria;p__Chloroflexota;c__Anaerolineae;o__VGOG01;f__VGOG01;g__VGOG01;s__VGOG01 sp030615705	GCA_030615705.1	95	d__Bacteria;p__Chloroflexota;c__Anaerolineae;o__VGOG01;f__VGOG01;g__VGOG01;s__VGOG01 sp030615705	98.47	0.546	N/A	N/A	N/A	N/A	N/A	N/A	ani_screen	classification based on ANI only	N/A	N/A	N/A	N/A
HMR25_12	d__Bacteria;p__Desulfobacterota;c__Syntrophobacteria;o__BM002;f__BM002;g__BM002;s__BM002 sp030613915	GCA_030613915.1	95	d__Bacteria;p__Desulfobacterota;c__Syntrophobacteria;o__BM002;f__BM002;g__BM002;s__BM002 sp030613915	97.99	0.551	N/A	N/A	N/A	N/A	N/A	N/A	ani_screen	classification based on ANI only	GCA_020350905.1, s__BM002 sp020350905, 95.0, 91.52, 0.387; GCA_030601545.1, s__BM002 sp030601545, 95.0, 94.62, 0.431; GCA_947259475.1, s__BM002 sp947259475, 95.0, 94.97, 0.55; GCA_022340745.1, s__BM002 sp022340745, 95.0, 89.83, 0.409; GCA_002899795.1, s__BM002 sp002899795, 95.0, 94.97, 0.574	N/A	N/A	N/A
HMR25_15	d__Bacteria;p__Desulfobacterota;c__Desulfobacteria;o__Desulfobacterales;f__ETH-SRB1;g__B13-G4;s__	N/A	N/A	N/A	N/A	N/A	GCA_013792055.1	95	d__Bacteria;p__Desulfobacterota;c__Desulfobacteria;o__Desulfobacterales;f__ETH-SRB1;g__B13-G4;s__B13-G4 sp013792055	91.07	0.534	d__Bacteria;p__Desulfobacterota;c__Desulfobacteria;o__Desulfobacterales;f__ETH-SRB1;g__B13-G4;s__	taxonomic classification defined by topology and ANI	classification based on placement in class-level tree	GCA_030272815.1, s__B13-G4 sp030272815, 95.0, 88.97, 0.373; GCA_030262895.1, s__B13-G4 sp030262895, 95.0, 88.69, 0.322; GCA_018897415.1, s__B13-G4 sp018897415, 95.0, 88.6, 0.355; GCA_030611115.1, s__B13-G4 sp030611115, 95.0, 88.5, 0.204; GCA_014237365.1, s__B13-G4 sp014237365, 95.0, 87.54, 0.271; GCA_019309665.1, s__B13-G4 sp019309665, 95.0, 87.42, 0.264; GCA_003647525.1, s__B13-G4 sp003647525, 9…	49.87	11	0.9645
HMR25_17	d__Bacteria;p__Chloroflexota;c__Dehalococcoidia;o__Dehalococcoidales;f__E44-bin46;g__E44-bin46;s__E44-bin46 sp030634425	GCA_030634425.1	95	d__Bacteria;p__Chloroflexota;c__Dehalococcoidia;o__Dehalococcoidales;f__E44-bin46;g__E44-bin46;s__E44-bin46 sp030634425	98.99	0.653	N/A	N/A	N/A	N/A	N/A	N/A	ani_screen	classification based on ANI only	N/A	N/A	N/A	N/A
HMR25_18	d__Bacteria;p__Desulfobacterota;c__DSM-4660;o__Desulfatiglandales;f__B25-G16;g__B33-G16;s__B33-G16 sp028572035	GCA_028572035.1	95	d__Bacteria;p__Desulfobacterota;c__DSM-4660;o__Desulfatiglandales;f__B25-G16;g__B33-G16;s__B33-G16 sp028572035	100	1	N/A	N/A	N/A	N/A	N/A	N/A	ani_screen	classification based on ANI only	N/A	N/A	N/A	N/A
HMR25_19	d__Bacteria;p__Acidobacteriota;c__Aminicenantia;o__Aminicenantales;f__Aminicenantaceae;g__SOIV01;s__SOIV01 sp004377005	GCA_004377005.1	95	d__Bacteria;p__Acidobacteriota;c__Aminicenantia;o__Aminicenantales;f__Aminicenantaceae;g__SOIV01;s__SOIV01 sp004377005	97.77	0.762	N/A	N/A	N/A	N/A	N/A	N/A	ani_screen	classification based on ANI only	GCA_030607635.1, s__SOIV01 sp030607635, 95.0, 96.37, 0.594; GCA_011049545.1, s__SOIV01 sp011049545, 95.0, 94.96, 0.734; GCA_011773465.1, s__SOIV01 sp011773465, 95.0, 89.89, 0.452	N/A	N/A	N/A
HMR25_2	d__Bacteria;p__Pseudomonadota;c__Alphaproteobacteria;o__Rhizobiales;f__Hyphomicrobiaceae;g__Hyphomicrobium_A;s__Hyphomicrobium_A sp030609245	GCA_030609245.1	95	d__Bacteria;p__Pseudomonadota;c__Alphaproteobacteria;o__Rhizobiales;f__Hyphomicrobiaceae;g__Hyphomicrobium_A;s__Hyphomicrobium_A sp030609245	97.11	0.767	N/A	N/A	N/A	N/A	N/A	N/A	ani_screen	classification based on ANI only	GCA_024230315.1, s__Hyphomicrobium_A sp024230315, 95.0, 96.07, 0.745	N/A	N/A	N/A
HMR25_20	d__Bacteria;p__Bipolaricaulota;c__Bipolaricaulia;o__UBA7950;f__UBA9294;g__JAUVYF01;s__JAUVYF01 sp030670905	GCA_030670905.1	95	d__Bacteria;p__Bipolaricaulota;c__Bipolaricaulia;o__UBA7950;f__UBA9294;g__JAUVYF01;s__JAUVYF01 sp030670905	97.94	0.709	N/A	N/A	N/A	N/A	N/A	N/A	ani_screen	classification based on ANI only	GCA_030611415.1, s__JAUVYF01 sp030611415, 95.0, 89.57, 0.549; GCA_030603215.1, s__JAUVYF01 sp030603215, 95.0, 94.71, 0.664; GCA_030612175.1, s__JAUVYF01 sp030612175, 95.0, 94.38, 0.624	N/A	N/A	N/A
HMR25_21	d__Bacteria;p__Aerophobota;c__Aerophobia;o__Aerophobales;f__AE-B3A;g__SOJT01;s__SOJT01 sp030602105	GCA_030602105.1	95	d__Bacteria;p__Aerophobota;c__Aerophobia;o__Aerophobales;f__AE-B3A;g__SOJT01;s__SOJT01 sp030602105	97.99	0.661	N/A	N/A	N/A	N/A	N/A	N/A	ani_screen	classification based on ANI only	N/A	N/A	N/A	N/A
HMR25_23	d__Bacteria;p__Chloroflexota;c__Dehalococcoidia;o__Dehalococcoidales;f__RBG-16-60-22;g__JAUVXN01;s__	N/A	N/A	N/A	N/A	N/A	GCA_030615035.1	95	d__Bacteria;p__Chloroflexota;c__Dehalococcoidia;o__Dehalococcoidales;f__RBG-16-60-22;g__JAUVXN01;s__JAUVXN01 sp030615035	97.89	0.43	d__Bacteria;p__Chloroflexota;c__Dehalococcoidia;o__Dehalococcoidales;f__RBG-16-60-22;g__JAUVXN01;s__	taxonomic classification defined by topology and ANI	classification based on placement in class-level tree	GCA_030603605.1, s__JAUVXN01 sp030603605, 95.0, 93.19, 0.401	50.27	11	0.95164
HMR25_24	d__Bacteria;p__Chloroflexota;c__Anaerolineae;o__B4-G1;f__B4-G1;g__JAUWNP01;s__	N/A	N/A	N/A	N/A	N/A	N/A	N/A	N/A	N/A	N/A	d__Bacteria;p__Chloroflexota;c__Anaerolineae;o__B4-G1;f__B4-G1;g__JAUWNP01;s__	taxonomic novelty determined using RED	classification based on placement in class-level tree	N/A	39.23	11	0.94299
HMR25_5	d__Bacteria;p__Chloroflexota;c__Anaerolineae;o__UBA7937;f__UBA7937;g__UBA7937;s__UBA7937 sp030593425	GCA_030593425.1	95	d__Bacteria;p__Chloroflexota;c__Anaerolineae;o__UBA7937;f__UBA7937;g__UBA7937;s__UBA7937 sp030593425	100	0.993	N/A	N/A	N/A	N/A	N/A	N/A	ani_screen	classification based on ANI only	GCA_002366595.1, s__UBA7937 sp002366595, 95.0, 89.8, 0.53; GCA_003453555.1, s__UBA7937 sp003453555, 95.0, 90.77, 0.442	N/A	N/A	N/A
HMR25_7	d__Bacteria;p__Planctomycetota;c__Phycisphaerae;o__Sedimentisphaerales;f__SG8-4;g__JAUWIU01;s__	N/A	N/A	N/A	N/A	N/A	N/A	N/A	N/A	N/A	N/A	d__Bacteria;p__Planctomycetota;c__Phycisphaerae;o__Sedimentisphaerales;f__SG8-4;g__JAUWIU01;s__	taxonomic novelty determined using RED	classification based on placement in class-level tree	N/A	45	11	0.90636
HMR25_9	d__Bacteria;p__Gemmatimonadota;c__Gemmatimonadetes;o__Longimicrobiales;f__UBA6960;g__;s__	N/A	N/A	N/A	N/A	N/A	N/A	N/A	N/A	N/A	N/A	d__Bacteria;p__Gemmatimonadota;c__Gemmatimonadetes;o__Longimicrobiales;f__UBA6960;g__;s__	taxonomic classification fully defined by topology	classification based on placement in class-level tree	N/A	75.09	11	0.72548
HMR26_12	d__Bacteria;p__Acidobacteriota;c__Aminicenantia;o__Aminicenantales;f__Aminicenantaceae;g__SOIV01;s__	N/A	N/A	N/A	N/A	N/A	N/A	N/A	N/A	N/A	N/A	d__Bacteria;p__Acidobacteriota;c__Aminicenantia;o__Aminicenantales;f__Aminicenantaceae;g__SOIV01;s__	taxonomic classification defined by topology and ANI	classification based on placement in class-level tree	GCA_004377005.1, s__SOIV01 sp004377005, 95.0, 97.61, 0.484; GCA_030607635.1, s__SOIV01 sp030607635, 95.0, 96.61, 0.396; GCA_011049545.1, s__SOIV01 sp011049545, 95.0, 94.5, 0.483; GCA_011773465.1, s__SOIV01 sp011773465, 95.0, 89.67, 0.284; GCA_011772475.1, s__SOIV01 sp011772475, 95.0, 88.57, 0.232	53.88	11	0.97384
HMR26_15	d__Bacteria;p__Chloroflexota;c__Anaerolineae;o__Promineifilales;f__UBA4811;g__JAUVHW01;s__JAUVHW01 sp030593075	GCA_030593075.1	95	d__Bacteria;p__Chloroflexota;c__Anaerolineae;o__Promineifilales;f__UBA4811;g__JAUVHW01;s__JAUVHW01 sp030593075	100	0.955	N/A	N/A	N/A	N/A	N/A	N/A	ani_screen	classification based on ANI only	N/A	N/A	N/A	N/A
HMR26_19	d__Bacteria;p__Omnitrophota;c__Koll11;o__JABMRG01;f__JABMRG01;g__JAUVHV01;s__JAUVHV01 sp030593065	GCA_030593065.1	95	d__Bacteria;p__Omnitrophota;c__Koll11;o__JABMRG01;f__JABMRG01;g__JAUVHV01;s__JAUVHV01 sp030593065	99.99	0.996	N/A	N/A	N/A	N/A	N/A	N/A	ani_screen	classification based on ANI only	N/A	N/A	N/A	N/A
HMR26_2	d__Bacteria;p__Chloroflexota;c__Anaerolineae;o__UBA7937;f__B3-Chlor;g__B3-Chlor;s__	N/A	N/A	N/A	N/A	N/A	GCA_030616025.1	95	d__Bacteria;p__Chloroflexota;c__Anaerolineae;o__UBA7937;f__B3-Chlor;g__B3-Chlor;s__B3-Chlor sp030616025	97.97	0.402	d__Bacteria;p__Chloroflexota;c__Anaerolineae;o__UBA7937;f__B3-Chlor;g__B3-Chlor;s__	taxonomic classification defined by topology and ANI	classification based on placement in class-level tree	GCA_005223035.1, s__B3-Chlor sp005223035, 95.0, 91.79, 0.405	59.48	11	0.99478
HMR26_20	d__Bacteria;p__Spirochaetota;c__Spirochaetia;o__SZUA-6;f__DRHE01;g__JAFGQJ01;s__JAFGQJ01 sp023136785	GCA_023136785.1	95	d__Bacteria;p__Spirochaetota;c__Spirochaetia;o__SZUA-6;f__DRHE01;g__JAFGQJ01;s__JAFGQJ01 sp023136785	99.25	0.922	N/A	N/A	N/A	N/A	N/A	N/A	ani_screen	classification based on ANI only	N/A	N/A	N/A	N/A
HMR26_23	d__Bacteria;p__Desulfobacterota;c__Desulfobacteria;o__C00003060;f__C00003060;g__JAFDGP01;s__	N/A	N/A	N/A	N/A	N/A	N/A	N/A	N/A	N/A	N/A	d__Bacteria;p__Desulfobacterota;c__Desulfobacteria;o__C00003060;f__C00003060;g__JAFDGP01;s__	taxonomic novelty determined using RED	classification based on placement in class-level tree	N/A	71.98	11	0.88552
HMR26_25	d__Bacteria;p__Chloroflexota;c__Dehalococcoidia;o__Dehalococcoidales;f__G020353235;g__G020353235;s__	N/A	N/A	N/A	N/A	N/A	N/A	N/A	N/A	N/A	N/A	d__Bacteria;p__Chloroflexota;c__Dehalococcoidia;o__Dehalococcoidales;f__G020353235;g__G020353235;s__	taxonomic novelty determined using RED	classification based on placement in class-level tree	N/A	36.21	11	0.8442
HMR26_26	d__Bacteria;p__Bipolaricaulota;c__Bipolaricaulia;o__UBA7950;f__UBA9294;g__JAUVYF01;s__JAUVYF01 sp030670905	GCA_030670905.1	95	d__Bacteria;p__Bipolaricaulota;c__Bipolaricaulia;o__UBA7950;f__UBA9294;g__JAUVYF01;s__JAUVYF01 sp030670905	96.32	0.635	N/A	N/A	N/A	N/A	N/A	N/A	ani_screen	classification based on ANI only	GCA_030611415.1, s__JAUVYF01 sp030611415, 95.0, 89.48, 0.444; GCA_030603215.1, s__JAUVYF01 sp030603215, 95.0, 94.27, 0.607; GCA_030612175.1, s__JAUVYF01 sp030612175, 95.0, 94.04, 0.547	N/A	N/A	N/A
HMR26_31	d__Bacteria;p__UBA6262;c__UBA6262;o__WVXT01;f__WVXT01;g__WVXT01;s__WVXT01 sp030671905	GCA_030671905.1	95	d__Bacteria;p__UBA6262;c__UBA6262;o__WVXT01;f__WVXT01;g__WVXT01;s__WVXT01 sp030671905	97.82	0.563	N/A	N/A	N/A	N/A	N/A	N/A	ani_screen	classification based on ANI only	GCA_009619095.1, s__WVXT01 sp009619095, 95.0, 96.48, 0.548	N/A	N/A	N/A
HMR26_5	d__Bacteria;p__Acidobacteriota;c__Aminicenantia;o__Aminicenantales;f__Aminicenantaceae;g__SOIA01;s__SOIA01 sp004378665	GCA_004378665.1	95	d__Bacteria;p__Acidobacteriota;c__Aminicenantia;o__Aminicenantales;f__Aminicenantaceae;g__SOIA01;s__SOIA01 sp004378665	98.5	0.869	N/A	N/A	N/A	N/A	N/A	N/A	ani_screen	classification based on ANI only	N/A	N/A	N/A	N/A
HMR26_7	d__Bacteria;p__Chloroflexota;c__Dehalococcoidia;o__Dehalococcoidales;f__E44-bin46;g__E44-bin46;s__E44-bin46 sp030634425	GCA_030634425.1	95	d__Bacteria;p__Chloroflexota;c__Dehalococcoidia;o__Dehalococcoidales;f__E44-bin46;g__E44-bin46;s__E44-bin46 sp030634425	98.69	0.718	N/A	N/A	N/A	N/A	N/A	N/A	ani_screen	classification based on ANI only	N/A	N/A	N/A	N/A
HMR26_8	d__Bacteria;p__Desulfobacterota;c__Desulfobacteria;o__C00003060;f__C00003106;g__JAFDAE01;s__	N/A	N/A	N/A	N/A	N/A	GCA_030594505.1	95	d__Bacteria;p__Desulfobacterota;c__Desulfobacteria;o__C00003060;f__C00003106;g__JAFDAE01;s__JAFDAE01 sp030594505	99.68	0.441	d__Bacteria;p__Desulfobacterota;c__Desulfobacteria;o__C00003060;f__C00003106;g__JAFDAE01;s__	taxonomic classification defined by topology and ANI	classification based on placement in class-level tree	N/A	49.83	11	0.98853
HMR2_11	d__Bacteria;p__Chloroflexota;c__Anaerolineae;o__Anaerolineales;f__UBA11858;g__B10-G9;s__B10-G9 sp021108255	GCA_021108255.1	95	d__Bacteria;p__Chloroflexota;c__Anaerolineae;o__Anaerolineales;f__UBA11858;g__B10-G9;s__B10-G9 sp021108255	95.05	0.749	N/A	N/A	N/A	N/A	N/A	N/A	ani_screen	classification based on ANI only	N/A	N/A	N/A	N/A
HMR2_2	d__Bacteria;p__Desulfobacterota;c__DSM-4660;o__Desulfatiglandales;f__Desulfatiglandaceae;g__4484-190-2;s__	N/A	N/A	N/A	N/A	N/A	GCA_002050025.1	95	d__Bacteria;p__Desulfobacterota;c__DSM-4660;o__Desulfatiglandales;f__Desulfatiglandaceae;g__4484-190-2;s__4484-190-2 sp002050025	91.63	0.261	d__Bacteria;p__Desulfobacterota;c__DSM-4660;o__Desulfatiglandales;f__Desulfatiglandaceae;g__4484-190-2;s__	taxonomic classification defined by topology and ANI	classification based on placement in class-level tree	GCA_030589225.1, s__4484-190-2 sp030589225, 95.0, 94.76, 0.256; GCA_030612945.1, s__4484-190-2 sp030612945, 95.0, 94.3, 0.382; GCA_022013615.1, s__4484-190-2 sp022013615, 95.0, 93.9, 0.407	48.26	11	0.97801
HMR2_3	d__Bacteria;p__Bacteroidota;c__Bacteroidia;o__Bacteroidales;f__VadinHA17;g__JADFUQ01;s__	N/A	N/A	N/A	N/A	N/A	GCA_030611395.1	95	d__Bacteria;p__Bacteroidota;c__Bacteroidia;o__Bacteroidales;f__VadinHA17;g__JADFUQ01;s__JADFUQ01 sp030611395	95.55	0.288	d__Bacteria;p__Bacteroidota;c__Bacteroidia;o__Bacteroidales;f__VadinHA17;g__JADFUQ01;s__	taxonomic classification defined by topology and ANI	classification based on placement in class-level tree	GCA_015222065.1, s__JADFUQ01 sp015222065, 95.0, 90.79, 0.26; GCA_030593185.1, s__JADFUQ01 sp030593185, 95.0, 89.83, 0.203; GCA_030618105.1, s__JADFUQ01 sp030618105, 95.0, 89.82, 0.242; GCA_021163295.1, s__JADFUQ01 sp021163295, 95.0, 89.55, 0.289; GCA_030631445.1, s__JADFUQ01 sp030631445, 95.0, 89.15, 0.186	36.31	11	0.99219
HMR3_1	d__Bacteria;p__WOR-3;c__32-111;o__QNBC01;f__QNBC01;g__JAGLYS01;s__JAGLYS01 sp023132105	GCA_023132105.1	95	d__Bacteria;p__WOR-3;c__32-111;o__QNBC01;f__QNBC01;g__JAGLYS01;s__JAGLYS01 sp023132105	98.63	0.783	N/A	N/A	N/A	N/A	N/A	N/A	ani_screen	classification based on ANI only	N/A	N/A	N/A	N/A
HMR3_11	d__Bacteria;p__Fermentibacterota;c__Fermentibacteria;o__Fermentibacterales;f__Fermentibacteraceae;g__Sabulitectum;s__Sabulitectum sp030592635	GCA_030592635.1	95	d__Bacteria;p__Fermentibacterota;c__Fermentibacteria;o__Fermentibacterales;f__Fermentibacteraceae;g__Sabulitectum;s__Sabulitectum sp030592635	99.92	0.968	N/A	N/A	N/A	N/A	N/A	N/A	ani_screen	classification based on ANI only	N/A	N/A	N/A	N/A
HMR3_12	d__Bacteria;p__Bacillota_I;c__Bacilli_A;o__Izemoplasmatales;f__Izemoplasmataceae;g__JAFGXW01;s__JAFGXW01 sp030600605	GCA_030600605.1	95	d__Bacteria;p__Bacillota_I;c__Bacilli_A;o__Izemoplasmatales;f__Izemoplasmataceae;g__JAFGXW01;s__JAFGXW01 sp030600605	100	0.999	N/A	N/A	N/A	N/A	N/A	N/A	ani_screen	classification based on ANI only	N/A	N/A	N/A	N/A
HMR3_13	d__Bacteria;p__WOR-3;c__32-111;o__32-111;f__JAUVJU01;g__JAUVJU01;s__JAUVJU01 sp030592285	GCA_030592285.1	95	d__Bacteria;p__WOR-3;c__32-111;o__32-111;f__JAUVJU01;g__JAUVJU01;s__JAUVJU01 sp030592285	99.77	0.879	N/A	N/A	N/A	N/A	N/A	N/A	ani_screen	classification based on ANI only	N/A	N/A	N/A	N/A
HMR3_15	d__Bacteria;p__Fermentibacterota;c__Fermentibacteria;o__Fermentibacterales;f__Fermentibacteraceae;g__Aegiribacteria;s__Aegiribacteria sp030620995	GCA_030620995.1	95	d__Bacteria;p__Fermentibacterota;c__Fermentibacteria;o__Fermentibacterales;f__Fermentibacteraceae;g__Aegiribacteria;s__Aegiribacteria sp030620995	99.87	0.934	N/A	N/A	N/A	N/A	N/A	N/A	ani_screen	classification based on ANI only	GCA_021108435.1, s__Aegiribacteria sp021108435, 95.0, 87.82, 0.602; GCA_030594645.1, s__Aegiribacteria sp030594645, 95.0, 88.17, 0.614; GCA_030642525.1, s__Aegiribacteria sp030642525, 95.0, 89.12, 0.585; GCA_030640155.1, s__Aegiribacteria sp030640155, 95.0, 89.81, 0.641	N/A	N/A	N/A
HMR3_16	d__Bacteria;p__Marinisomatota;c__AB16;o__AB16;f__46-47;g__TCS52;s__TCS52 sp030600775	GCA_030600775.1	95	d__Bacteria;p__Marinisomatota;c__AB16;o__AB16;f__46-47;g__TCS52;s__TCS52 sp030600775	100	0.902	N/A	N/A	N/A	N/A	N/A	N/A	ani_screen	classification based on ANI only	N/A	N/A	N/A	N/A
HMR3_19	d__Bacteria;p__Bipolaricaulota;c__Bipolaricaulia;o__UBA7950;f__UBA9294;g__JAUWNS01;s__	N/A	N/A	N/A	N/A	N/A	N/A	N/A	N/A	N/A	N/A	d__Bacteria;p__Bipolaricaulota;c__Bipolaricaulia;o__UBA7950;f__UBA9294;g__JAUWNS01;s__	taxonomic novelty determined using RED	classification based on placement in class-level tree	N/A	61.59	11	0.96466
HMR3_2	d__Bacteria;p__Desulfobacterota;c__Desulfobacteria;o__Desulfobacterales;f__JAUWMJ01;g__JAUWMJ01;s__	N/A	N/A	N/A	N/A	N/A	N/A	N/A	N/A	N/A	N/A	d__Bacteria;p__Desulfobacterota;c__Desulfobacteria;o__Desulfobacterales;f__JAUWMJ01;g__JAUWMJ01;s__	taxonomic classification defined by topology and ANI	classification based on placement in class-level tree	GCA_030612225.1, s__JAUWMJ01 sp030612225, 95.0, 90.7, 0.164	31.96	11	0.94012
HMR3_20	d__Bacteria;p__VGIX01;c__VGIX01;o__VGIX01;f__VGIX01;g__JALGZG01;s__JALGZG01 sp030609365	GCA_030609365.1	95	d__Bacteria;p__VGIX01;c__VGIX01;o__VGIX01;f__VGIX01;g__JALGZG01;s__JALGZG01 sp030609365	97.88	0.893	N/A	N/A	N/A	N/A	N/A	N/A	ani_screen	classification based on ANI only	GCA_030595835.1, s__JALGZG01 sp030595835, 95.0, 86.34, 0.473; GCA_030613615.1, s__JALGZG01 sp030613615, 95.0, 90.22, 0.647; GCA_030639555.1, s__JALGZG01 sp030639555, 95.0, 90.43, 0.572; GCA_030638405.1, s__JALGZG01 sp030638405, 95.0, 86.16, 0.444; GCA_025782345.1, s__JALGZG01 sp025782345, 95.0, 89.91, 0.552	N/A	N/A	N/A
HMR3_24	d__Bacteria;p__Cloacimonadota;c__Cloacimonadia;o__Cloacimonadales;f__TCS61;g__JACNIV01;s__JACNIV01 sp030595905	GCA_030595905.1	95	d__Bacteria;p__Cloacimonadota;c__Cloacimonadia;o__Cloacimonadales;f__TCS61;g__JACNIV01;s__JACNIV01 sp030595905	100	0.937	N/A	N/A	N/A	N/A	N/A	N/A	ani_screen	classification based on ANI only	GCA_021108055.1, s__JACNIV01 sp021108055, 95.0, 90.64, 0.624	N/A	N/A	N/A
HMR3_25	d__Bacteria;p__VGIX01;c__VGIX01;o__VGIX01;f__VGIX01;g__JALGZG01;s__JALGZG01 sp030595835	GCA_030595835.1	95	d__Bacteria;p__VGIX01;c__VGIX01;o__VGIX01;f__VGIX01;g__JALGZG01;s__JALGZG01 sp030595835	100	0.999	N/A	N/A	N/A	N/A	N/A	N/A	ani_screen	classification based on ANI only	GCA_030609365.1, s__JALGZG01 sp030609365, 95.0, 87.08, 0.51; GCA_030613615.1, s__JALGZG01 sp030613615, 95.0, 86.18, 0.465; GCA_030639555.1, s__JALGZG01 sp030639555, 95.0, 86.9, 0.412; GCA_025782345.1, s__JALGZG01 sp025782345, 95.0, 86.63, 0.415	N/A	N/A	N/A
HMR3_26	d__Bacteria;p__Spirochaetota;c__Spirochaetia;o__B11-G9;f__B11-G9;g__JAJRQE01;s__JAJRQE01 sp030600745	GCA_030600745.1	95	d__Bacteria;p__Spirochaetota;c__Spirochaetia;o__B11-G9;f__B11-G9;g__JAJRQE01;s__JAJRQE01 sp030600745	99.99	0.881	N/A	N/A	N/A	N/A	N/A	N/A	ani_screen	classification based on ANI only	GCA_030643345.1, s__JAJRQE01 sp030643345, 95.0, 92.94, 0.513	N/A	N/A	N/A
HMR3_28	d__Bacteria;p__Cloacimonadota;c__Cloacimonadia;o__Cloacimonadales;f__TCS61;g__Tenebribacter;s__Tenebribacter sp030600585	GCA_030600585.1	95	d__Bacteria;p__Cloacimonadota;c__Cloacimonadia;o__Cloacimonadales;f__TCS61;g__Tenebribacter;s__Tenebribacter sp030600585	100	0.985	N/A	N/A	N/A	N/A	N/A	N/A	ani_screen	classification based on ANI only	N/A	N/A	N/A	N/A
HMR3_29	d__Bacteria;p__Spirochaetota;c__Spirochaetia;o__DSM-27196;f__SLST01;g__JAHOYX01;s__	N/A	N/A	N/A	N/A	N/A	GCA_030642995.1	95	d__Bacteria;p__Spirochaetota;c__Spirochaetia;o__DSM-27196;f__SLST01;g__JAHOYX01;s__JAHOYX01 sp030642995	90.5	0.413	d__Bacteria;p__Spirochaetota;c__Spirochaetia;o__DSM-27196;f__SLST01;g__JAHOYX01;s__	taxonomic classification defined by topology and ANI	classification based on placement in class-level tree	N/A	43.48	11	0.9749
HMR3_4	d__Bacteria;p__Chloroflexota;c__Anaerolineae;o__Anaerolineales;f__UBA11858;g__B10-G9;s__	N/A	N/A	N/A	N/A	N/A	GCA_021108255.1	95	d__Bacteria;p__Chloroflexota;c__Anaerolineae;o__Anaerolineales;f__UBA11858;g__B10-G9;s__B10-G9 sp021108255	94.81	0.774	d__Bacteria;p__Chloroflexota;c__Anaerolineae;o__Anaerolineales;f__UBA11858;g__B10-G9;s__	taxonomic classification defined by topology and ANI	classification based on placement in class-level tree	GCA_030608465.1, s__B10-G9 sp030608465, 95.0, 88.83, 0.38	53.84	11	0.99591
HMR3_6	d__Bacteria;p__VGIX01;c__VGIX01;o__VGIX01;f__VGIX01;g__JALGZD01;s__JALGZD01 sp030600655	GCA_030600655.1	95	d__Bacteria;p__VGIX01;c__VGIX01;o__VGIX01;f__VGIX01;g__JALGZD01;s__JALGZD01 sp030600655	100	0.952	N/A	N/A	N/A	N/A	N/A	N/A	ani_screen	classification based on ANI only	GCA_030609605.1, s__JALGZD01 sp030609605, 95.0, 88.27, 0.566	N/A	N/A	N/A
HMR3_7	d__Bacteria;p__Fermentibacterota;c__Fermentibacteria;o__Fermentibacterales;f__Fermentibacteraceae;g__Sabulitectum;s__Sabulitectum sp030596465	GCA_030596465.1	95	d__Bacteria;p__Fermentibacterota;c__Fermentibacteria;o__Fermentibacterales;f__Fermentibacteraceae;g__Sabulitectum;s__Sabulitectum sp030596465	99.81	0.816	N/A	N/A	N/A	N/A	N/A	N/A	ani_screen	classification based on ANI only	N/A	N/A	N/A	N/A
HMR3_8	d__Bacteria;p__Patescibacteria;c__Paceibacteria;o__JAHIHE01;f__DAOVOJ01;g__DAOVOJ01;s__	N/A	N/A	N/A	N/A	N/A	GCA_030629775.1	95	d__Bacteria;p__Patescibacteria;c__Paceibacteria;o__JAHIHE01;f__DAOVOJ01;g__DAOVOJ01;s__DAOVOJ01 sp030629775	88.68	0.394	d__Bacteria;p__Patescibacteria;c__Paceibacteria;o__JAHIHE01;f__DAOVOJ01;g__DAOVOJ01;s__	taxonomic classification defined by topology and ANI	classification based on placement in class-level tree	N/A	52.83	11	0.94729
HMR3_9	d__Bacteria;p__Desulfobacterota;c__Desulfobacteria;o__Desulfobacterales;f__ETH-SRB1;g__;s__	N/A	N/A	N/A	N/A	N/A	N/A	N/A	N/A	N/A	N/A	d__Bacteria;p__Desulfobacterota;c__Desulfobacteria;o__Desulfobacterales;f__ETH-SRB1;g__;s__	taxonomic novelty determined using RED	classification based on placement in class-level tree	N/A	43.73	11	0.90766
HMR6_1	d__Bacteria;p__Pseudomonadota;c__Gammaproteobacteria;o__Pseudomonadales;f__Porticoccaceae;g__50-400-T64;s__	N/A	N/A	N/A	N/A	N/A	GCA_003646355.1	95	d__Bacteria;p__Pseudomonadota;c__Gammaproteobacteria;o__Pseudomonadales;f__Porticoccaceae;g__50-400-T64;s__50-400-T64 sp003646355	87.42	0.233	d__Bacteria;p__Pseudomonadota;c__Gammaproteobacteria;o__Pseudomonadales;f__Porticoccaceae;g__50-400-T64;s__	taxonomic classification defined by topology and ANI	classification based on placement in class-level tree	GCA_002162755.1, s__50-400-T64 sp002162755, 95.0, 85.87, 0.191; GCA_018069465.1, s__50-400-T64 sp018069465, 95.0, 85.62, 0.24; GCA_002162815.1, s__50-400-T64 sp002162815, 95.0, 85.6, 0.176; GCA_002746135.1, s__50-400-T64 sp002746135, 95.0, 85.48, 0.185; GCA_029212965.1, s__50-400-T64 sp029212965, 95.0, 85.26, 0.161; GCA_913058345.1, s__50-400-T64 sp913058345, 95.0, 84.86, 0.155	59.4	11	0.97991
HMR6_10	d__Bacteria;p__Acidobacteriota;c__Thermoanaerobaculia;o__Thermoanaerobaculales;f__Sulfomarinibacteraceae;g__DAOWGJ01;s__	N/A	N/A	N/A	N/A	N/A	N/A	N/A	N/A	N/A	N/A	d__Bacteria;p__Acidobacteriota;c__Thermoanaerobaculia;o__Thermoanaerobaculales;f__Sulfomarinibacteraceae;g__DAOWGJ01;s__	taxonomic classification defined by topology and ANI	classification based on placement in class-level tree	GCA_030618605.1, s__DAOWGJ01 sp030618605, 95.0, 90.34, 0.438; GCA_029932545.1, s__DAOWGJ01 sp029932545, 95.0, 89.04, 0.382; GCA_030609785.1, s__DAOWGJ01 sp030609785, 95.0, 86.26, 0.212	68.96	11	0.98465
HMR6_11	d__Bacteria;p__Krumholzibacteriota;c__Krumholzibacteria;o__LZORAL124-64-63;f__LZORAL124-64-63;g__JAGLCY01;s__JAGLCY01 sp030592845	GCA_030592845.1	95	d__Bacteria;p__Krumholzibacteriota;c__Krumholzibacteria;o__LZORAL124-64-63;f__LZORAL124-64-63;g__JAGLCY01;s__JAGLCY01 sp030592845	99.44	0.803	N/A	N/A	N/A	N/A	N/A	N/A	ani_screen	classification based on ANI only	N/A	N/A	N/A	N/A
HMR6_12	d__Bacteria;p__Bacteroidota;c__Bacteroidia;o__Bacteroidales;f__F082;g__JAADID01;s__JAADID01 sp030619415	GCA_030619415.1	95	d__Bacteria;p__Bacteroidota;c__Bacteroidia;o__Bacteroidales;f__F082;g__JAADID01;s__JAADID01 sp030619415	99.43	0.716	N/A	N/A	N/A	N/A	N/A	N/A	ani_screen	classification based on ANI only	N/A	N/A	N/A	N/A
HMR6_13	d__Bacteria;p__Patescibacteria;c__ABY1;o__BM507;f__UBA12075;g__JAGLNE01;s__JAGLNE01 sp030600505	GCA_030600505.1	95	d__Bacteria;p__Patescibacteria;c__ABY1;o__BM507;f__UBA12075;g__JAGLNE01;s__JAGLNE01 sp030600505	100	0.999	N/A	N/A	N/A	N/A	N/A	N/A	ani_screen	classification based on ANI only	GCA_023139655.1, s__JAGLNE01 sp023139655, 95.0, 87.42, 0.371	N/A	N/A	N/A
HMR6_14	d__Bacteria;p__Pseudomonadota;c__Gammaproteobacteria;o__Chromatiales;f__Sedimenticolaceae;g__Sva-25;s__Sva-25 sp030594925	GCA_030594925.1	95	d__Bacteria;p__Pseudomonadota;c__Gammaproteobacteria;o__Chromatiales;f__Sedimenticolaceae;g__Sva-25;s__Sva-25 sp030594925	98.94	0.571	N/A	N/A	N/A	N/A	N/A	N/A	ani_screen	classification based on ANI only	GCA_015767355.1, s__Sva-25 sp015767355, 95.0, 88.58, 0.271; GCA_030625445.1, s__Sva-25 sp030625445, 95.0, 90.81, 0.322; GCA_030620735.1, s__Sva-25 sp030620735, 95.0, 90.87, 0.308	N/A	N/A	N/A
HMR6_19	d__Bacteria;p__Bacteroidota;c__Bacteroidia;o__Bacteroidales;f__VadinHA17;g__JAUVKT01;s__JAUVKT01 sp030596125	GCA_030596125.1	95	d__Bacteria;p__Bacteroidota;c__Bacteroidia;o__Bacteroidales;f__VadinHA17;g__JAUVKT01;s__JAUVKT01 sp030596125	99.58	0.895	N/A	N/A	N/A	N/A	N/A	N/A	ani_screen	classification based on ANI only	N/A	N/A	N/A	N/A
HMR6_26	d__Bacteria;p__Chloroflexota;c__Anaerolineae;o__B4-G1;f__SLSP01;g__JAUWHU01;s__	N/A	N/A	N/A	N/A	N/A	GCA_030605705.1	95	d__Bacteria;p__Chloroflexota;c__Anaerolineae;o__B4-G1;f__SLSP01;g__JAUWHU01;s__JAUWHU01 sp030605705	93.76	0.48	d__Bacteria;p__Chloroflexota;c__Anaerolineae;o__B4-G1;f__SLSP01;g__JAUWHU01;s__	taxonomic classification defined by topology and ANI	classification based on placement in class-level tree	N/A	50.53	11	0.9856
HMR6_3	d__Bacteria;p__VGIX01;c__VGIX01;o__VGIX01;f__VGIX01;g__JALGZG01;s__	N/A	N/A	N/A	N/A	N/A	GCA_030609365.1	95	d__Bacteria;p__VGIX01;c__VGIX01;o__VGIX01;f__VGIX01;g__JALGZG01;s__JALGZG01 sp030609365	93.73	0.595	d__Bacteria;p__VGIX01;c__VGIX01;o__VGIX01;f__VGIX01;g__JALGZG01;s__	taxonomic classification defined by topology and ANI	classification based on placement in class-level tree	GCA_030639555.1, s__JALGZG01 sp030639555, 95.0, 90.98, 0.384; GCA_025782345.1, s__JALGZG01 sp025782345, 95.0, 90.97, 0.342; GCA_030613615.1, s__JALGZG01 sp030613615, 95.0, 90.8, 0.44; GCA_030595835.1, s__JALGZG01 sp030595835, 95.0, 89.76, 0.278; GCA_030638405.1, s__JALGZG01 sp030638405, 95.0, 88.88, 0.214	43.06	11	0.98794
HMR6_4	d__Bacteria;p__Bacteroidota;c__Bacteroidia;o__Bacteroidales;f__F082;g__JAADID01;s__	N/A	N/A	N/A	N/A	N/A	N/A	N/A	N/A	N/A	N/A	d__Bacteria;p__Bacteroidota;c__Bacteroidia;o__Bacteroidales;f__F082;g__JAADID01;s__	taxonomic classification fully defined by topology	classification based on placement in class-level tree	N/A	41.07	11	0.92414
HMR6_8	d__Bacteria;p__Krumholzibacteriota;c__Krumholzibacteria;o__Krumholzibacteriales;f__Krumholzibacteriaceae;g__JAUWCL01;s__	N/A	N/A	N/A	N/A	N/A	GCA_030630165.1	95	d__Bacteria;p__Krumholzibacteriota;c__Krumholzibacteria;o__Krumholzibacteriales;f__Krumholzibacteriaceae;g__JAUWCL01;s__JAUWCL01 sp030630165	87.61	0.26	d__Bacteria;p__Krumholzibacteriota;c__Krumholzibacteria;o__Krumholzibacteriales;f__Krumholzibacteriaceae;g__JAUWCL01;s__	taxonomic classification defined by topology and ANI	classification based on placement in class-level tree	GCA_030609325.1, s__JAUWCL01 sp030609325, 95.0, 85.98, 0.18; GCA_030613345.1, s__JAUWCL01 sp030613345, 95.0, 85.79, 0.154	56.56	11	0.94939
HMR6_9	d__Bacteria;p__Fermentibacterota;c__Fermentibacteria;o__Fermentibacterales;f__Fermentibacteraceae;g__Aegiribacteria;s__Aegiribacteria sp030594645	GCA_030594645.1	95	d__Bacteria;p__Fermentibacterota;c__Fermentibacteria;o__Fermentibacterales;f__Fermentibacteraceae;g__Aegiribacteria;s__Aegiribacteria sp030594645	99.05	0.819	N/A	N/A	N/A	N/A	N/A	N/A	ani_screen	classification based on ANI only	GCA_021108435.1, s__Aegiribacteria sp021108435, 95.0, 89.76, 0.498; GCA_030640155.1, s__Aegiribacteria sp030640155, 95.0, 89.18, 0.39; GCA_030620995.1, s__Aegiribacteria sp030620995, 95.0, 89.94, 0.492	N/A	N/A	N/A
HMR_10C2995	d__Bacteria;p__Bacteroidota;c__Bacteroidia;o__Bacteroidales;f__VadinHA17;g__JADFUQ01;s__JADFUQ01 sp030593185	GCA_030593185.1	95	d__Bacteria;p__Bacteroidota;c__Bacteroidia;o__Bacteroidales;f__VadinHA17;g__JADFUQ01;s__JADFUQ01 sp030593185	99.86	0.949	N/A	N/A	N/A	N/A	N/A	N/A	ani_screen	classification based on ANI only	GCA_021163295.1, s__JADFUQ01 sp021163295, 95.0, 87.25, 0.44; GCA_030631445.1, s__JADFUQ01 sp030631445, 95.0, 93.74, 0.501; GCA_030611395.1, s__JADFUQ01 sp030611395, 95.0, 89.24, 0.389; GCA_030618105.1, s__JADFUQ01 sp030618105, 95.0, 93.79, 0.629; GCA_015222065.1, s__JADFUQ01 sp015222065, 95.0, 91.63, 0.617	N/A	N/A	N/A
HMR_10C5886	d__Bacteria;p__Planctomycetota;c__Brocadiia;o__Brocadiales;f__Scalinduaceae;g__Scalindua_A;s__	N/A	N/A	N/A	N/A	N/A	GCA_008636105.1	95	d__Bacteria;p__Planctomycetota;c__Brocadiia;o__Brocadiales;f__Scalinduaceae;g__Scalindua_A;s__Scalindua_A sediminis	87.29	0.345	d__Bacteria;p__Planctomycetota;c__Brocadiia;o__Brocadiales;f__Scalinduaceae;g__Scalindua_A;s__	taxonomic classification defined by topology and ANI	classification based on placement in class-level tree	N/A	75.81	11	0.93466
HMR_10C6056	d__Bacteria;p__Desulfobacterota;c__Desulfobacteria;o__Desulfobacterales;f__ETH-SRB1;g__ETH-SRB1;s__ETH-SRB1 sp030593145	GCA_030593145.1	95	d__Bacteria;p__Desulfobacterota;c__Desulfobacteria;o__Desulfobacterales;f__ETH-SRB1;g__ETH-SRB1;s__ETH-SRB1 sp030593145	100	0.953	N/A	N/A	N/A	N/A	N/A	N/A	ani_screen	classification based on ANI only	GCA_004193555.1, s__ETH-SRB1 sp004193555, 95.0, 86.5, 0.359; GCA_019314185.1, s__ETH-SRB1 sp019314185, 95.0, 87.92, 0.394	N/A	N/A	N/A
HMR_11C1195	d__Bacteria;p__Desulfobacterota;c__Desulfobulbia;o__Desulfobulbales;f__Desulfobulbaceae;g__Desulfogranum;s__Desulfogranum sp030600525	GCA_030600525.1	95	d__Bacteria;p__Desulfobacterota;c__Desulfobulbia;o__Desulfobulbales;f__Desulfobulbaceae;g__Desulfogranum;s__Desulfogranum sp030600525	100	0.949	N/A	N/A	N/A	N/A	N/A	N/A	ani_screen	classification based on ANI only	N/A	N/A	N/A	N/A
HMR_11C2194	d__Bacteria;p__Desulfobacterota;c__Desulfobacteria;o__Desulfobacterales;f__SURF-7;g__JAUXDD01;s__JAUXDD01 sp030618465	GCA_030618465.1	95	d__Bacteria;p__Desulfobacterota;c__Desulfobacteria;o__Desulfobacterales;f__SURF-7;g__JAUXDD01;s__JAUXDD01 sp030618465	98.83	0.861	N/A	N/A	N/A	N/A	N/A	N/A	ani_screen	classification based on ANI only	N/A	N/A	N/A	N/A
HMR_11C2817	d__Bacteria;p__Patescibacteria;c__Paceibacteria;o__Moranbacterales;f__GCA-2747515;g__JAUVJK01;s__JAUVJK01 sp030592425	GCA_030592425.1	95	d__Bacteria;p__Patescibacteria;c__Paceibacteria;o__Moranbacterales;f__GCA-2747515;g__JAUVJK01;s__JAUVJK01 sp030592425	99.79	0.909	N/A	N/A	N/A	N/A	N/A	N/A	ani_screen	classification based on ANI only	N/A	N/A	N/A	N/A
HMR_11C804	d__Bacteria;p__Campylobacterota;c__Campylobacteria;o__Campylobacterales;f__Sulfurimonadaceae;g__S145-25;s__S145-25 sp030596305	GCA_030596305.1	95	d__Bacteria;p__Campylobacterota;c__Campylobacteria;o__Campylobacterales;f__Sulfurimonadaceae;g__S145-25;s__S145-25 sp030596305	99	0.736	N/A	N/A	N/A	N/A	N/A	N/A	ani_screen	classification based on ANI only	N/A	N/A	N/A	N/A
HMR_11C866	d__Bacteria;p__Desulfobacterota;c__Anaeroferrophillalia;o__Anaeroferrophillales;f__Tharpellaceae;g__Tharpella;s__	N/A	N/A	N/A	N/A	N/A	N/A	N/A	N/A	N/A	N/A	d__Bacteria;p__Desulfobacterota;c__Anaeroferrophillalia;o__Anaeroferrophillales;f__Tharpellaceae;g__Tharpella;s__	taxonomic classification defined by topology and ANI	classification based on placement in class-level tree	GCA_021161425.1, s__Tharpella sp021161425, 95.0, 86.48, 0.192	64.09	11	0.91938
HMR_12C1190	d__Bacteria;p__Desulfobacterota;c__Anaeroferrophillalia;o__Anaeroferrophillales;f__Tharpellaceae;g__Tharpella;s__Tharpella sp030595135	GCA_030595135.1	95	d__Bacteria;p__Desulfobacterota;c__Anaeroferrophillalia;o__Anaeroferrophillales;f__Tharpellaceae;g__Tharpella;s__Tharpella sp030595135	98.9	0.722	N/A	N/A	N/A	N/A	N/A	N/A	ani_screen	classification based on ANI only	GCA_021163445.1, s__Tharpella aukensis, 95.0, 89.38, 0.403	N/A	N/A	N/A
HMR_12C1460	d__Bacteria;p__Fermentibacterota;c__Fermentibacteria;o__Fermentibacterales;f__Fermentibacteraceae;g__Aegiribacteria;s__Aegiribacteria sp030600545	GCA_030600545.1	95	d__Bacteria;p__Fermentibacterota;c__Fermentibacteria;o__Fermentibacterales;f__Fermentibacteraceae;g__Aegiribacteria;s__Aegiribacteria sp030600545	99.68	0.815	N/A	N/A	N/A	N/A	N/A	N/A	ani_screen	classification based on ANI only	GCA_021108005.1, s__Aegiribacteria sp021108005, 95.0, 85.99, 0.503	N/A	N/A	N/A
HMR_12C2235	d__Bacteria;p__UBA3054;c__UBA3054;o__UBA3054;f__B51-G9;g__B51-G9;s__B51-G9 sp030596365	GCA_030596365.1	95	d__Bacteria;p__UBA3054;c__UBA3054;o__UBA3054;f__B51-G9;g__B51-G9;s__B51-G9 sp030596365	99.7	0.808	N/A	N/A	N/A	N/A	N/A	N/A	ani_screen	classification based on ANI only	GCA_029933535.1, s__B51-G9 sp029933535, 95.0, 90.83, 0.554	N/A	N/A	N/A
HMR_12C2563	d__Bacteria;p__Desulfobacterota;c__Desulfobulbia;o__Desulfobulbales;f__Desulfobulbaceae;g__Desulfogranum;s__Desulfogranum sp030600525	GCA_030600525.1	95	d__Bacteria;p__Desulfobacterota;c__Desulfobulbia;o__Desulfobulbales;f__Desulfobulbaceae;g__Desulfogranum;s__Desulfogranum sp030600525	97.8	0.772	N/A	N/A	N/A	N/A	N/A	N/A	ani_screen	classification based on ANI only	N/A	N/A	N/A	N/A
HMR_12C3509	d__Bacteria;p__WOR-3;c__WOR-3;o__B3-TA06;f__B3-TA06;g__B3-TA06;s__B3-TA06 sp030592225	GCA_030592225.1	95	d__Bacteria;p__WOR-3;c__WOR-3;o__B3-TA06;f__B3-TA06;g__B3-TA06;s__B3-TA06 sp030592225	99.94	0.897	N/A	N/A	N/A	N/A	N/A	N/A	ani_screen	classification based on ANI only	N/A	N/A	N/A	N/A
HMR_12C4594	d__Bacteria;p__Patescibacteria;c__Paceibacteria;o__Paceibacterales;f__DAOVPY01;g__JAUVKU01;s__JAUVKU01 sp030596105	GCA_030596105.1	95	d__Bacteria;p__Patescibacteria;c__Paceibacteria;o__Paceibacterales;f__DAOVPY01;g__JAUVKU01;s__JAUVKU01 sp030596105	99.93	0.913	N/A	N/A	N/A	N/A	N/A	N/A	ani_screen	classification based on ANI only	N/A	N/A	N/A	N/A
HMR_12C7357	d__Bacteria;p__NPL-UPA2;c__JAUVJM01;o__JAUVJM01;f__JAUVJM01;g__JAUVJM01;s__JAUVJM01 sp030596585	GCA_030596585.1	95	d__Bacteria;p__NPL-UPA2;c__JAUVJM01;o__JAUVJM01;f__JAUVJM01;g__JAUVJM01;s__JAUVJM01 sp030596585	99.8	0.964	N/A	N/A	N/A	N/A	N/A	N/A	ani_screen	classification based on ANI only	N/A	N/A	N/A	N/A
HMR_12C866	d__Bacteria;p__Desulfobacterota;c__Anaeroferrophillalia;o__Anaeroferrophillales;f__Tharpellaceae;g__Tharpella;s__	N/A	N/A	N/A	N/A	N/A	N/A	N/A	N/A	N/A	N/A	d__Bacteria;p__Desulfobacterota;c__Anaeroferrophillalia;o__Anaeroferrophillales;f__Tharpellaceae;g__Tharpella;s__	taxonomic classification defined by topology and ANI	classification based on placement in class-level tree	GCA_021161425.1, s__Tharpella sp021161425, 95.0, 86.65, 0.184	63.22	11	0.9201
HMR_12C871	d__Bacteria;p__Patescibacteria;c__Microgenomatia;o__UBA1400;f__PJMF01;g__;s__	N/A	N/A	N/A	N/A	N/A	N/A	N/A	N/A	N/A	N/A	d__Bacteria;p__Patescibacteria;c__Microgenomatia;o__UBA1400;f__PJMF01;g__;s__	taxonomic classification fully defined by topology	classification based on placement in class-level tree	N/A	47.21	11	0.83007
HMR_12C9325	d__Bacteria;p__WOR-3;c__UBA3073;o__JACQXS01;f__JACQXS01;g__JAGMCN01;s__JAGMCN01 sp030592575	GCA_030592575.1	95	d__Bacteria;p__WOR-3;c__UBA3073;o__JACQXS01;f__JACQXS01;g__JAGMCN01;s__JAGMCN01 sp030592575	99.97	0.973	N/A	N/A	N/A	N/A	N/A	N/A	ani_screen	classification based on ANI only	N/A	N/A	N/A	N/A
HMR_12C977	d__Bacteria;p__Fermentibacterota;c__Fermentibacteria;o__Fermentibacterales;f__Fermentibacteraceae;g__Aegiribacteria;s__Aegiribacteria sp030592645	GCA_030592645.1	95	d__Bacteria;p__Fermentibacterota;c__Fermentibacteria;o__Fermentibacterales;f__Fermentibacteraceae;g__Aegiribacteria;s__Aegiribacteria sp030592645	99.76	0.991	N/A	N/A	N/A	N/A	N/A	N/A	ani_screen	classification based on ANI only	GCA_003644925.1, s__Aegiribacteria sp003644925, 95.0, 91.94, 0.666	N/A	N/A	N/A
HMR_13C1559	d__Bacteria;p__Desulfobacterota;c__Desulfobacteria;o__C00003060;f__C00003106;g__C00003106;s__C00003106 sp001751015	GCA_001751015.1	95	d__Bacteria;p__Desulfobacterota;c__Desulfobacteria;o__C00003060;f__C00003106;g__C00003106;s__C00003106 sp001751015	96.91	0.716	N/A	N/A	N/A	N/A	N/A	N/A	ani_screen	classification based on ANI only	N/A	N/A	N/A	N/A
HMR_13C2018	d__Bacteria;p__UBA6262;c__UBA6262;o__JAGLHV01;f__JAGLHV01;g__JAGLHV01;s__JAGLHV01 sp030595925	GCA_030595925.1	95	d__Bacteria;p__UBA6262;c__UBA6262;o__JAGLHV01;f__JAGLHV01;g__JAGLHV01;s__JAGLHV01 sp030595925	99.92	0.961	N/A	N/A	N/A	N/A	N/A	N/A	ani_screen	classification based on ANI only	GCA_030637025.1, s__JAGLHV01 sp023143305, 95.0, 84.66, 0.279; GCA_023132075.1, s__JAGLHV01 sp023132075, 95.0, 90.66, 0.578	N/A	N/A	N/A
HMR_14C3155	d__Bacteria;p__Bacteroidota;c__Bacteroidia;o__Bacteroidales;f__VadinHA17;g__JADFUQ01;s__JADFUQ01 sp030611395	GCA_030611395.1	95	d__Bacteria;p__Bacteroidota;c__Bacteroidia;o__Bacteroidales;f__VadinHA17;g__JADFUQ01;s__JADFUQ01 sp030611395	95.23	0.589	N/A	N/A	N/A	N/A	N/A	N/A	ani_screen	classification based on ANI only	GCA_021163295.1, s__JADFUQ01 sp021163295, 95.0, 87.35, 0.482; GCA_030593185.1, s__JADFUQ01 sp030593185, 95.0, 88.51, 0.376; GCA_030618105.1, s__JADFUQ01 sp030618105, 95.0, 88.73, 0.475; GCA_030631445.1, s__JADFUQ01 sp030631445, 95.0, 88.53, 0.398; GCA_015222065.1, s__JADFUQ01 sp015222065, 95.0, 88.49, 0.471	N/A	N/A	N/A
HMR_1C1206	d__Bacteria;p__Pseudomonadota;c__Gammaproteobacteria;o__Chromatiales;f__Sedimenticolaceae;g__Sva-25;s__Sva-25 sp030594925	GCA_030594925.1	95	d__Bacteria;p__Pseudomonadota;c__Gammaproteobacteria;o__Chromatiales;f__Sedimenticolaceae;g__Sva-25;s__Sva-25 sp030594925	98.78	0.691	N/A	N/A	N/A	N/A	N/A	N/A	ani_screen	classification based on ANI only	GCA_030620735.1, s__Sva-25 sp030620735, 95.0, 87.38, 0.393; GCA_015767355.1, s__Sva-25 sp015767355, 95.0, 86.84, 0.377; GCA_030625445.1, s__Sva-25 sp030625445, 95.0, 88.91, 0.436	N/A	N/A	N/A
HMR_1C1594	d__Bacteria;p__Verrucomicrobiota;c__Kiritimatiellia;o__Kiritimatiellales;f__Pontiellaceae;g__Pontiella;s__Pontiella sp030595785	GCA_030595785.1	95	d__Bacteria;p__Verrucomicrobiota;c__Kiritimatiellia;o__Kiritimatiellales;f__Pontiellaceae;g__Pontiella;s__Pontiella sp030595785	99.64	0.644	N/A	N/A	N/A	N/A	N/A	N/A	ani_screen	classification based on ANI only	N/A	N/A	N/A	N/A
HMR_1C2861	d__Bacteria;p__Pseudomonadota;c__Gammaproteobacteria;o__Pseudomonadales;f__Halieaceae;g__Halioglobus;s__Halioglobus sp030591305	GCA_030591305.1	95	d__Bacteria;p__Pseudomonadota;c__Gammaproteobacteria;o__Pseudomonadales;f__Halieaceae;g__Halioglobus;s__Halioglobus sp030591305	98.98	0.757	N/A	N/A	N/A	N/A	N/A	N/A	ani_screen	classification based on ANI only	N/A	N/A	N/A	N/A
HMR_1C3632	d__Bacteria;p__Krumholzibacteriota;c__Krumholzibacteria;o__LZORAL124-64-63;f__LZORAL124-64-63;g__JAGLCY01;s__	N/A	N/A	N/A	N/A	N/A	GCA_030592845.1	95	d__Bacteria;p__Krumholzibacteriota;c__Krumholzibacteria;o__LZORAL124-64-63;f__LZORAL124-64-63;g__JAGLCY01;s__JAGLCY01 sp030592845	87.32	0.627	d__Bacteria;p__Krumholzibacteriota;c__Krumholzibacteria;o__LZORAL124-64-63;f__LZORAL124-64-63;g__JAGLCY01;s__	taxonomic classification defined by topology and ANI	classification based on placement in class-level tree	N/A	44.55	11	0.97396
HMR_1C4616	d__Bacteria;p__Pseudomonadota;c__Gammaproteobacteria;o__GCA-001735895;f__GCA-001735895;g__GCA-001735895;s__GCA-001735895 sp030595795	GCA_030595795.1	95	d__Bacteria;p__Pseudomonadota;c__Gammaproteobacteria;o__GCA-001735895;f__GCA-001735895;g__GCA-001735895;s__GCA-001735895 sp030595795	99.97	0.982	N/A	N/A	N/A	N/A	N/A	N/A	ani_screen	classification based on ANI only	N/A	N/A	N/A	N/A
HMR_1C5303	d__Bacteria;p__Campylobacterota;c__Campylobacteria;o__Campylobacterales;f__Sulfurovaceae;g__Sulfurovum;s__Sulfurovum sp030595845	GCA_030595845.1	95	d__Bacteria;p__Campylobacterota;c__Campylobacteria;o__Campylobacterales;f__Sulfurovaceae;g__Sulfurovum;s__Sulfurovum sp030595845	99.72	0.834	N/A	N/A	N/A	N/A	N/A	N/A	ani_screen	classification based on ANI only	GCA_003646505.1, s__Sulfurovum sp003646505, 95.0, 87.11, 0.362	N/A	N/A	N/A
HMR_1C633	d__Bacteria;p__Pseudomonadota;c__Gammaproteobacteria;o__Pseudomonadales;f__Porticoccaceae;g__50-400-T64;s__	N/A	N/A	N/A	N/A	N/A	N/A	N/A	N/A	N/A	N/A	d__Bacteria;p__Pseudomonadota;c__Gammaproteobacteria;o__Pseudomonadales;f__Porticoccaceae;g__50-400-T64;s__	taxonomic classification defined by topology and ANI	classification based on placement in class-level tree	GCA_003646355.1, s__50-400-T64 sp003646355, 95.0, 86.78, 0.225; GCA_018069465.1, s__50-400-T64 sp018069465, 95.0, 85.9, 0.193; GCA_002162755.1, s__50-400-T64 sp002162755, 95.0, 85.16, 0.152	51.16	11	0.96581
HMR_1C804	d__Bacteria;p__Campylobacterota;c__Campylobacteria;o__Campylobacterales;f__Sulfurimonadaceae;g__S145-25;s__S145-25 sp030596305	GCA_030596305.1	95	d__Bacteria;p__Campylobacterota;c__Campylobacteria;o__Campylobacterales;f__Sulfurimonadaceae;g__S145-25;s__S145-25 sp030596305	98.9	0.716	N/A	N/A	N/A	N/A	N/A	N/A	ani_screen	classification based on ANI only	N/A	N/A	N/A	N/A
HMR_2C1168	d__Bacteria;p__Pseudomonadota;c__Gammaproteobacteria;o__SZUA-229;f__SZUA-229;g__JAUVDT01;s__JAUVDT01 sp030595185	GCA_030595185.1	95	d__Bacteria;p__Pseudomonadota;c__Gammaproteobacteria;o__SZUA-229;f__SZUA-229;g__JAUVDT01;s__JAUVDT01 sp030595185	99.6	0.699	N/A	N/A	N/A	N/A	N/A	N/A	ani_screen	classification based on ANI only	N/A	N/A	N/A	N/A
HMR_2C2774	d__Bacteria;p__Pseudomonadota;c__Gammaproteobacteria;o__Pseudomonadales;f__Halieaceae;g__Halioglobus;s__Halioglobus sp003646415	GCA_003646415.1	95	d__Bacteria;p__Pseudomonadota;c__Gammaproteobacteria;o__Pseudomonadales;f__Halieaceae;g__Halioglobus;s__Halioglobus sp003646415	97.39	0.798	N/A	N/A	N/A	N/A	N/A	N/A	ani_screen	classification based on ANI only	GCA_003646405.1, s__Halioglobus sp003646405, 95.0, 87.69, 0.514	N/A	N/A	N/A
HMR_3C1094	d__Bacteria;p__Acidobacteriota;c__Thermoanaerobaculia;o__Thermoanaerobaculales;f__Sulfomarinibacteraceae;g__DAOWGJ01;s__	N/A	N/A	N/A	N/A	N/A	N/A	N/A	N/A	N/A	N/A	d__Bacteria;p__Acidobacteriota;c__Thermoanaerobaculia;o__Thermoanaerobaculales;f__Sulfomarinibacteraceae;g__DAOWGJ01;s__	taxonomic classification defined by topology and ANI	classification based on placement in class-level tree	GCA_030618605.1, s__DAOWGJ01 sp030618605, 95.0, 89.58, 0.446; GCA_029932545.1, s__DAOWGJ01 sp029932545, 95.0, 88.66, 0.407; GCA_030609785.1, s__DAOWGJ01 sp030609785, 95.0, 86.13, 0.217	75.55	11	0.98561
HMR_3C1215	d__Bacteria;p__Desulfobacterota;c__Desulfuromonadia;o__Desulfuromonadales;f__Desulfuromonadaceae;g__Desulfuromonas;s__Desulfuromonas sp001751155	GCA_001751155.1	95	d__Bacteria;p__Desulfobacterota;c__Desulfuromonadia;o__Desulfuromonadales;f__Desulfuromonadaceae;g__Desulfuromonas;s__Desulfuromonas sp001751155	95.55	0.676	N/A	N/A	N/A	N/A	N/A	N/A	ani_screen	classification based on ANI only	GCA_002084665.1, s__Desulfuromonas sp002084665, 95.0, 88.5, 0.388	N/A	N/A	N/A
HMR_3C1419	d__Bacteria;p__Desulfobacterota;c__Desulfuromonadia;o__Desulfuromonadales;f__Geopsychrobacteraceae;g__Malonomonas;s__Malonomonas sp030595055	GCA_030595055.1	95	d__Bacteria;p__Desulfobacterota;c__Desulfuromonadia;o__Desulfuromonadales;f__Geopsychrobacteraceae;g__Malonomonas;s__Malonomonas sp030595055	99.63	0.914	N/A	N/A	N/A	N/A	N/A	N/A	ani_screen	classification based on ANI only	GCA_015222355.1, s__Malonomonas sp015222355, 95.0, 94.43, 0.71; GCA_013138655.1, s__Malonomonas sp013138655, 95.66, 94.43, 0.71	N/A	N/A	N/A
HMR_3C14209	d__Bacteria;p__Patescibacteria;c__Gracilibacteria;o__UBA1369;f__PNNO01;g__JAUVDZ01;s__JAUVDZ01 sp030595015	GCA_030595015.1	95	d__Bacteria;p__Patescibacteria;c__Gracilibacteria;o__UBA1369;f__PNNO01;g__JAUVDZ01;s__JAUVDZ01 sp030595015	99.98	0.949	N/A	N/A	N/A	N/A	N/A	N/A	ani_screen	classification based on ANI only	N/A	N/A	N/A	N/A
HMR_3C1510	d__Bacteria;p__Bacillota_I;c__Bacilli_A;o__Izemoplasmatales;f__Izemoplasmataceae;g__JAFGXW01;s__	N/A	N/A	N/A	N/A	N/A	GCA_030636545.1	95	d__Bacteria;p__Bacillota_I;c__Bacilli_A;o__Izemoplasmatales;f__Izemoplasmataceae;g__JAFGXW01;s__JAFGXW01 sp030636545	83.25	0.272	d__Bacteria;p__Bacillota_I;c__Bacilli_A;o__Izemoplasmatales;f__Izemoplasmataceae;g__JAFGXW01;s__	taxonomic classification defined by topology and ANI	classification based on placement in class-level tree	GCA_030600605.1, s__JAFGXW01 sp030600605, 95.0, 82.29, 0.238; GCA_030641535.1, s__JAFGXW01 sp030641535, 95.0, 81.44, 0.207	58.71	11	0.96678
HMR_3C2633	d__Bacteria;p__Patescibacteria;c__Paceibacteria;o__Paceibacterales;f__JANBVM01;g__JAUVBU01;s__JAUVBU01 sp030591065	GCA_030591065.1	95	d__Bacteria;p__Patescibacteria;c__Paceibacteria;o__Paceibacterales;f__JANBVM01;g__JAUVBU01;s__JAUVBU01 sp030591065	99.3	0.875	N/A	N/A	N/A	N/A	N/A	N/A	ani_screen	classification based on ANI only	N/A	N/A	N/A	N/A
HMR_3C3900	d__Bacteria;p__Bacillota_I;c__Bacilli_A;o__Izemoplasmatales;f__Izemoplasmataceae;g__JAFGXW01;s__JAFGXW01 sp030595255	GCA_030595255.1	95	d__Bacteria;p__Bacillota_I;c__Bacilli_A;o__Izemoplasmatales;f__Izemoplasmataceae;g__JAFGXW01;s__JAFGXW01 sp030595255	99.83	0.911	N/A	N/A	N/A	N/A	N/A	N/A	ani_screen	classification based on ANI only	GCA_000753575.1, s__JAFGXW01 sp000753575, 95.0, 94.78, 0.811	N/A	N/A	N/A
HMR_3C6147	d__Bacteria;p__Bacillota_I;c__Bacilli_A;o__Izemoplasmatales;f__Izemoplasmataceae;g__JAFGXW01;s__	N/A	N/A	N/A	N/A	N/A	GCA_030636545.1	95	d__Bacteria;p__Bacillota_I;c__Bacilli_A;o__Izemoplasmatales;f__Izemoplasmataceae;g__JAFGXW01;s__JAFGXW01 sp030636545	82.72	0.234	d__Bacteria;p__Bacillota_I;c__Bacilli_A;o__Izemoplasmatales;f__Izemoplasmataceae;g__JAFGXW01;s__	taxonomic classification defined by topology and ANI	classification based on placement in class-level tree	GCA_030600605.1, s__JAFGXW01 sp030600605, 95.0, 82.27, 0.2	51.54	11	0.96805
HMR_3C804	d__Bacteria;p__Campylobacterota;c__Campylobacteria;o__Campylobacterales;f__Sulfurimonadaceae;g__S145-25;s__S145-25 sp030596305	GCA_030596305.1	95	d__Bacteria;p__Campylobacterota;c__Campylobacteria;o__Campylobacterales;f__Sulfurimonadaceae;g__S145-25;s__S145-25 sp030596305	98.89	0.713	N/A	N/A	N/A	N/A	N/A	N/A	ani_screen	classification based on ANI only	N/A	N/A	N/A	N/A
HMR_5C1337	d__Bacteria;p__Acidobacteriota;c__Aminicenantia;o__Aminicenantales;f__Aminicenantaceae;g__JAUWSR01;s__JAUWSR01 sp030620655	GCA_030620655.1	95	d__Bacteria;p__Acidobacteriota;c__Aminicenantia;o__Aminicenantales;f__Aminicenantaceae;g__JAUWSR01;s__JAUWSR01 sp030620655	98.97	0.858	N/A	N/A	N/A	N/A	N/A	N/A	ani_screen	classification based on ANI only	GCA_030614685.1, s__JAUWSR01 sp030614685, 95.0, 88.65, 0.216	N/A	N/A	N/A
HMR_5C1901	d__Bacteria;p__Fermentibacterota;c__Fermentibacteria;o__Fermentibacterales;f__Fermentibacteraceae;g__Aegiribacteria;s__Aegiribacteria sp030594645	GCA_030594645.1	95	d__Bacteria;p__Fermentibacterota;c__Fermentibacteria;o__Fermentibacterales;f__Fermentibacteraceae;g__Aegiribacteria;s__Aegiribacteria sp030594645	99.88	0.97	N/A	N/A	N/A	N/A	N/A	N/A	ani_screen	classification based on ANI only	GCA_021108435.1, s__Aegiribacteria sp021108435, 95.0, 89.05, 0.653; GCA_030620995.1, s__Aegiribacteria sp030620995, 95.0, 88.15, 0.609; GCA_030640155.1, s__Aegiribacteria sp030640155, 95.0, 88.71, 0.638; GCA_030642525.1, s__Aegiribacteria sp030642525, 95.0, 87.4, 0.548	N/A	N/A	N/A
HMR_5C1996	d__Bacteria;p__Acidobacteriota;c__Thermoanaerobaculia;o__Thermoanaerobaculales;f__Sulfomarinibacteraceae;g__Sulfomarinibacter;s__	N/A	N/A	N/A	N/A	N/A	GCA_014764485.1	95	d__Bacteria;p__Acidobacteriota;c__Thermoanaerobaculia;o__Thermoanaerobaculales;f__Sulfomarinibacteraceae;g__Sulfomarinibacter;s__Sulfomarinibacter kjeldsenii	86.87	0.261	d__Bacteria;p__Acidobacteriota;c__Thermoanaerobaculia;o__Thermoanaerobaculales;f__Sulfomarinibacteraceae;g__Sulfomarinibacter;s__	taxonomic classification defined by topology and ANI	classification based on placement in class-level tree	N/A	35.35	11	0.97439
HMR_5C633	d__Bacteria;p__Pseudomonadota;c__Gammaproteobacteria;o__Pseudomonadales;f__Porticoccaceae;g__50-400-T64;s__	N/A	N/A	N/A	N/A	N/A	N/A	N/A	N/A	N/A	N/A	d__Bacteria;p__Pseudomonadota;c__Gammaproteobacteria;o__Pseudomonadales;f__Porticoccaceae;g__50-400-T64;s__	taxonomic classification defined by topology and ANI	classification based on placement in class-level tree	GCA_003646355.1, s__50-400-T64 sp003646355, 95.0, 86.65, 0.257; GCA_002162755.1, s__50-400-T64 sp002162755, 95.0, 85.25, 0.213; GCA_002746135.1, s__50-400-T64 sp002746135, 95.0, 85.07, 0.219; GCA_018069465.1, s__50-400-T64 sp018069465, 95.0, 85.04, 0.253; GCA_002162815.1, s__50-400-T64 sp002162815, 95.0, 84.82, 0.206; GCA_029212965.1, s__50-400-T64 sp029212965, 95.0, 84.59, 0.194; GCA_002162825.1…	75.59	11	0.96486
HMR_5C828	d__Bacteria;p__JAAXVQ01;c__JAAXVQ01;o__JAAXVQ01;f__JAAXVQ01;g__JAUVAV01;s__JAUVAV01 sp030591525	GCA_030591525.1	95	d__Bacteria;p__JAAXVQ01;c__JAAXVQ01;o__JAAXVQ01;f__JAAXVQ01;g__JAUVAV01;s__JAUVAV01 sp030591525	99.82	0.934	N/A	N/A	N/A	N/A	N/A	N/A	ani_screen	classification based on ANI only	GCA_030635415.1, s__JAUVAV01 sp030635415, 95.0, 87.51, 0.45	N/A	N/A	N/A
HMR_6C1499	d__Bacteria;p__Chloroflexota;c__Anaerolineae;o__Anaerolineales;f__E44-bin32;g__JADFRG01;s__	N/A	N/A	N/A	N/A	N/A	N/A	N/A	N/A	N/A	N/A	d__Bacteria;p__Chloroflexota;c__Anaerolineae;o__Anaerolineales;f__E44-bin32;g__JADFRG01;s__	taxonomic classification fully defined by topology	classification based on placement in class-level tree	N/A	45.46	11	0.94935
HMR_6C1595	d__Bacteria;p__Desulfobacterota;c__Desulfobacteria;o__C00003060;f__C00003060;g__JAUVJO01;s__JAUVJO01 sp030592345	GCA_030592345.1	95	d__Bacteria;p__Desulfobacterota;c__Desulfobacteria;o__C00003060;f__C00003060;g__JAUVJO01;s__JAUVJO01 sp030592345	99.76	0.732	N/A	N/A	N/A	N/A	N/A	N/A	ani_screen	classification based on ANI only	N/A	N/A	N/A	N/A
HMR_7C1045	d__Bacteria;p__Planctomycetota;c__Phycisphaerae;o__UBA1845;f__UTPLA1;g__JAFGQA01;s__JAFGQA01 sp030593565	GCA_030593565.1	95	d__Bacteria;p__Planctomycetota;c__Phycisphaerae;o__UBA1845;f__UTPLA1;g__JAFGQA01;s__JAFGQA01 sp030593565	100	0.995	N/A	N/A	N/A	N/A	N/A	N/A	ani_screen	classification based on ANI only	N/A	N/A	N/A	N/A
HMR_7C1228	d__Bacteria;p__Desulfobacterota;c__Desulfobacteria;o__Desulfobacterales;f__JAUVGT01;g__JAUVGT01;s__JAUVGT01 sp030593645	GCA_030593645.1	95	d__Bacteria;p__Desulfobacterota;c__Desulfobacteria;o__Desulfobacterales;f__JAUVGT01;g__JAUVGT01;s__JAUVGT01 sp030593645	100	0.879	N/A	N/A	N/A	N/A	N/A	N/A	ani_screen	classification based on ANI only	N/A	N/A	N/A	N/A
HMR_7C1273	d__Bacteria;p__Gemmatimonadota;c__Gemmatimonadetes;o__Longimicrobiales;f__UBA6960;g__;s__	N/A	N/A	N/A	N/A	N/A	N/A	N/A	N/A	N/A	N/A	d__Bacteria;p__Gemmatimonadota;c__Gemmatimonadetes;o__Longimicrobiales;f__UBA6960;g__;s__	taxonomic classification fully defined by topology	classification based on placement in class-level tree	N/A	46.32	11	0.72611
HMR_7C1274	d__Bacteria;p__Fibrobacterota;c__Chitinivibrionia;o__Chitinivibrionales;f__JANQEN01;g__JAUVGS01;s__JAUVGS01 sp030593665	GCA_030593665.1	95	d__Bacteria;p__Fibrobacterota;c__Chitinivibrionia;o__Chitinivibrionales;f__JANQEN01;g__JAUVGS01;s__JAUVGS01 sp030593665	100	0.738	N/A	N/A	N/A	N/A	N/A	N/A	ani_screen	classification based on ANI only	N/A	N/A	N/A	N/A
HMR_7C1308	d__Bacteria;p__Pseudomonadota;c__Gammaproteobacteria;o__SZUA-229;f__SZUA-229;g__GCA-2746365;s__	N/A	N/A	N/A	N/A	N/A	GCA_015222965.1	95	d__Bacteria;p__Pseudomonadota;c__Gammaproteobacteria;o__SZUA-229;f__SZUA-229;g__GCA-2746365;s__GCA-2746365 sp015222965	90.76	0.349	d__Bacteria;p__Pseudomonadota;c__Gammaproteobacteria;o__SZUA-229;f__SZUA-229;g__GCA-2746365;s__	taxonomic classification defined by topology and ANI	classification based on placement in class-level tree	N/A	34.24	11	0.9847
HMR_7C981	d__Bacteria;p__Actinomycetota;c__Acidimicrobiia;o__UBA5794;f__UBA11373;g__JACZWZ01;s__	N/A	N/A	N/A	N/A	N/A	GCA_022571885.1	95	d__Bacteria;p__Actinomycetota;c__Acidimicrobiia;o__UBA5794;f__UBA11373;g__JACZWZ01;s__JACZWZ01 sp022571885	87.63	0.291	d__Bacteria;p__Actinomycetota;c__Acidimicrobiia;o__UBA5794;f__UBA11373;g__JACZWZ01;s__	taxonomic classification defined by topology and ANI	classification based on placement in class-level tree	N/A	43	11	0.96154
HMR_8C1508	d__Bacteria;p__Campylobacterota;c__Campylobacteria;o__Campylobacterales;f__Sulfurovaceae;g__Sulfurovum;s__	N/A	N/A	N/A	N/A	N/A	GCA_937938065.1	95	d__Bacteria;p__Campylobacterota;c__Campylobacteria;o__Campylobacterales;f__Sulfurovaceae;g__Sulfurovum;s__Sulfurovum sp937938065	88	0.324	d__Bacteria;p__Campylobacterota;c__Campylobacteria;o__Campylobacterales;f__Sulfurovaceae;g__Sulfurovum;s__	taxonomic classification defined by topology and ANI	classification based on placement in class-level tree	GCA_023955225.1, s__Sulfurovum sp023955225, 95.0, 88.55, 0.399; GCF_019972115.1, s__Sulfurovum sp019972115, 95.0, 86.93, 0.256; GCA_026193735.1, s__Sulfurovum sp026193735, 95.0, 86.24, 0.152; GCF_023213175.1, s__Sulfurovum sp023213175, 95.0, 85.95, 0.163; GCF_000296775.1, s__Sulfurovum xiamenensis, 95.0, 85.83, 0.161	46.77	11	0.99054
HMR_8C2149	d__Bacteria;p__Desulfobacterota;c__Desulfobacteria;o__Desulfobacterales;f__UBA11574;g__JAUVVL01;s__	N/A	N/A	N/A	N/A	N/A	GCA_030604635.1	95	d__Bacteria;p__Desulfobacterota;c__Desulfobacteria;o__Desulfobacterales;f__UBA11574;g__JAUVVL01;s__JAUVVL01 sp030604635	90.84	0.539	d__Bacteria;p__Desulfobacterota;c__Desulfobacteria;o__Desulfobacterales;f__UBA11574;g__JAUVVL01;s__	taxonomic classification defined by topology and ANI	classification based on placement in class-level tree	N/A	54.04	11	0.93987
HMR_9C1478	d__Bacteria;p__Acidobacteriota;c__Aminicenantia;o__Aminicenantales;f__Aminicenantaceae;g__WTAW01;s__WTAW01 sp023135995	GCA_023135995.1	95	d__Bacteria;p__Acidobacteriota;c__Aminicenantia;o__Aminicenantales;f__Aminicenantaceae;g__WTAW01;s__WTAW01 sp023135995	99.35	0.852	N/A	N/A	N/A	N/A	N/A	N/A	ani_screen	classification based on ANI only	GCA_013139435.1, s__WTAW01 sp013139435, 95.08, 95.2, 0.692	N/A	N/A	N/A
HMR_9C2074	d__Bacteria;p__Chloroflexota;c__Anaerolineae;o__Anaerolineales;f__E44-bin32;g__DUEZ01;s__	N/A	N/A	N/A	N/A	N/A	N/A	N/A	N/A	N/A	N/A	d__Bacteria;p__Chloroflexota;c__Anaerolineae;o__Anaerolineales;f__E44-bin32;g__DUEZ01;s__	taxonomic classification defined by topology and ANI	classification based on placement in class-level tree	GCA_011174825.1, s__DUEZ01 sp011174825, 95.0, 87.31, 0.517; GCA_020350285.1, s__DUEZ01 sp020350285, 95.0, 83.72, 0.247; GCA_011174845.1, s__DUEZ01 sp011174845, 95.0, 82.04, 0.155	52.31	11	0.96935
HM_cbin_1	d__Bacteria;p__Atribacterota;c__JS1;o__SB-45;f__34-128;g__34-128;s__	N/A	N/A	N/A	N/A	N/A	N/A	N/A	N/A	N/A	N/A	d__Bacteria;p__Atribacterota;c__JS1;o__SB-45;f__34-128;g__34-128;s__	taxonomic classification defined by topology and ANI	classification based on placement in class-level tree	GCA_003451675.1, s__34-128 sp003451675, 95.0, 89.41, 0.357; GCA_018819665.1, s__34-128 sp018819665, 95.0, 89.23, 0.299; GCA_030666935.1, s__34-128 sp030666935, 95.0, 89.14, 0.326; GCA_000405605.1, s__34-128 sp000405605, 95.0, 88.89, 0.197; GCA_000405345.1, s__34-128 sp000405345, 95.0, 88.85, 0.163; GCA_018894595.1, s__34-128 sp018894595, 95.0, 88.5, 0.223; GCA_002849045.2, s__34-128 sp002849045, …	51.64	11	0.96194
HM_cbin_11	d__Bacteria;p__Campylobacterota;c__Campylobacteria;o__Campylobacterales;f__Sulfurospirillaceae;g__Sulfurospirillum_A;s__	N/A	N/A	N/A	N/A	N/A	N/A	N/A	N/A	N/A	N/A	d__Bacteria;p__Campylobacterota;c__Campylobacteria;o__Campylobacterales;f__Sulfurospirillaceae;g__Sulfurospirillum_A;s__	taxonomic classification fully defined by topology	classification based on placement in class-level tree	N/A	61.61	11	0.88381
HM_cbin_12	d__Bacteria;p__Pseudomonadota;c__Gammaproteobacteria;o__Methylococcales;f__Methylomonadaceae;g__Methyloprofundus;s__Methyloprofundus sp030627265	GCA_030627265.1	95	d__Bacteria;p__Pseudomonadota;c__Gammaproteobacteria;o__Methylococcales;f__Methylomonadaceae;g__Methyloprofundus;s__Methyloprofundus sp030627265	99.82	0.909	N/A	N/A	N/A	N/A	N/A	N/A	ani_screen	classification based on ANI only	N/A	N/A	N/A	N/A
HM_cbin_14	d__Bacteria;p__Bacteroidota;c__Bacteroidia;o__Flavobacteriales;f__Flavobacteriaceae;g__Lutimonas;s__Lutimonas sp030626795	GCA_030626795.1	95	d__Bacteria;p__Bacteroidota;c__Bacteroidia;o__Flavobacteriales;f__Flavobacteriaceae;g__Lutimonas;s__Lutimonas sp030626795	100	0.922	N/A	N/A	N/A	N/A	N/A	N/A	ani_screen	classification based on ANI only	N/A	N/A	N/A	N/A
HM_cbin_17	d__Bacteria;p__Desulfobacterota;c__Syntrophia;o__Syntrophales;f__UBA2210;g__;s__	N/A	N/A	N/A	N/A	N/A	N/A	N/A	N/A	N/A	N/A	d__Bacteria;p__Desulfobacterota;c__Syntrophia;o__Syntrophales;f__UBA2210;g__;s__	taxonomic novelty determined using RED	classification based on placement in class-level tree	N/A	56.76	11	0.88895
HM_cbin_19	d__Bacteria;p__Chloroflexota;c__Dehalococcoidia;o__Dehalococcoidales;f__BS750m-G39;g__;s__	N/A	N/A	N/A	N/A	N/A	N/A	N/A	N/A	N/A	N/A	d__Bacteria;p__Chloroflexota;c__Dehalococcoidia;o__Dehalococcoidales;f__BS750m-G39;g__;s__	taxonomic classification fully defined by topology	classification based on placement in class-level tree	N/A	41.15	11	0.86082
HM_cbin_2	d__Bacteria;p__Bacillota_B;c__Desulfotomaculia;o__Desulfotomaculales;f__Pelotomaculaceae;g__UBA3102;s__UBA3102 sp002365865	GCA_002365865.1	95	d__Bacteria;p__Bacillota_B;c__Desulfotomaculia;o__Desulfotomaculales;f__Pelotomaculaceae;g__UBA3102;s__UBA3102 sp002365865	99.99	0.972	N/A	N/A	N/A	N/A	N/A	N/A	ani_screen	classification based on ANI only	N/A	N/A	N/A	N/A
HM_cbin_20	d__Bacteria;p__Bacillota_B;c__Syntrophomonadia;o__Syntrophomonadales;f__Syntrophomonadaceae;g__JACIYB01;s__	N/A	N/A	N/A	N/A	N/A	N/A	N/A	N/A	N/A	N/A	d__Bacteria;p__Bacillota_B;c__Syntrophomonadia;o__Syntrophomonadales;f__Syntrophomonadaceae;g__JACIYB01;s__	taxonomic novelty determined using RED	classification based on placement in class-level tree	N/A	43.06	11	0.91328
HM_cbin_26	d__Bacteria;p__Pseudomonadota;c__Gammaproteobacteria;o__Methylococcales;f__Methylomonadaceae;g__Methyloprofundus;s__	N/A	N/A	N/A	N/A	N/A	N/A	N/A	N/A	N/A	N/A	d__Bacteria;p__Pseudomonadota;c__Gammaproteobacteria;o__Methylococcales;f__Methylomonadaceae;g__Methyloprofundus;s__	taxonomic classification fully defined by topology	classification based on placement in class-level tree	N/A	65.66	11	0.95894
HM_cbin_27	d__Bacteria;p__Patescibacteria;c__Paceibacteria;o__UBA6257;f__UBA6257;g__DAOVIY01;s__	N/A	N/A	N/A	N/A	N/A	GCA_030673525.1	95	d__Bacteria;p__Patescibacteria;c__Paceibacteria;o__UBA6257;f__UBA6257;g__DAOVIY01;s__DAOVIY01 sp030673525	83.87	0.192	d__Bacteria;p__Patescibacteria;c__Paceibacteria;o__UBA6257;f__UBA6257;g__DAOVIY01;s__	taxonomic classification defined by topology and ANI	classification based on placement in class-level tree	N/A	50.84	11	0.9076
HM_cbin_28	d__Bacteria;p__Marinisomatota;c__UBA2242;o__UBA2242;f__UBA2242;g__UBA9312;s__UBA9312 sp003527965	GCA_003527965.1	95	d__Bacteria;p__Marinisomatota;c__UBA2242;o__UBA2242;f__UBA2242;g__UBA9312;s__UBA9312 sp003527965	99.95	0.942	N/A	N/A	N/A	N/A	N/A	N/A	ani_screen	classification based on ANI only	GCA_021161185.1, s__UBA9312 sp021161185, 95.0, 89.33, 0.635	N/A	N/A	N/A
HM_cbin_29	d__Bacteria;p__WOR-3;c__UBA3073;o__UBA3073;f__UBA3073;g__UBA3073;s__UBA3073 sp030627085	GCA_030627085.1	95	d__Bacteria;p__WOR-3;c__UBA3073;o__UBA3073;f__UBA3073;g__UBA3073;s__UBA3073 sp030627085	100	0.927	N/A	N/A	N/A	N/A	N/A	N/A	ani_screen	classification based on ANI only	GCA_002774315.1, s__UBA3073 sp002774315, 95.0, 92.68, 0.565	N/A	N/A	N/A
HM_cbin_3	d__Bacteria;p__Caldisericota;c__Caldisericia;o__Caldisericales;f__Caldisericaceae;g__UBA646;s__UBA646 sp002299965	GCA_002299965.1	95	d__Bacteria;p__Caldisericota;c__Caldisericia;o__Caldisericales;f__Caldisericaceae;g__UBA646;s__UBA646 sp002299965	99.81	0.923	N/A	N/A	N/A	N/A	N/A	N/A	ani_screen	classification based on ANI only	GCA_003650285.1, s__UBA646 sp003650285, 95.0, 91.51, 0.715; GCA_030621215.1, s__UBA646 sp030621215, 95.0, 89.1, 0.739; GCA_030642335.1, s__UBA646 sp030642335, 95.0, 92.72, 0.782	N/A	N/A	N/A
HM_cbin_30	d__Bacteria;p__Chloroflexota;c__Dehalococcoidia;o__GIF9;f__AB-539-J10;g__CG2-30-46-19;s__CG2-30-46-19 sp030627025	GCA_030627025.1	95	d__Bacteria;p__Chloroflexota;c__Dehalococcoidia;o__GIF9;f__AB-539-J10;g__CG2-30-46-19;s__CG2-30-46-19 sp030627025	100	0.885	N/A	N/A	N/A	N/A	N/A	N/A	ani_screen	classification based on ANI only	GCA_030665785.1, s__CG2-30-46-19 sp030665785, 95.0, 87.58, 0.38; GCA_030606385.1, s__CG2-30-46-19 sp030606385, 95.0, 91.58, 0.433	N/A	N/A	N/A
HM_cbin_33	d__Bacteria;p__Chloroflexota;c__Dehalococcoidia;o__GIF9;f__AB-539-J10;g__JAUWHW01;s__JAUWHW01 sp030626915	GCA_030626915.1	95	d__Bacteria;p__Chloroflexota;c__Dehalococcoidia;o__GIF9;f__AB-539-J10;g__JAUWHW01;s__JAUWHW01 sp030626915	100	0.914	N/A	N/A	N/A	N/A	N/A	N/A	ani_screen	classification based on ANI only	GCA_030605665.1, s__JAUWHW01 sp030605665, 95.0, 88.2, 0.417	N/A	N/A	N/A
HM_cbin_34	d__Bacteria;p__Pseudomonadota;c__Gammaproteobacteria;o__Beggiatoales;f__Beggiatoaceae;g__DRQV01;s__DRQV01 sp030627125	GCA_030627125.1	95	d__Bacteria;p__Pseudomonadota;c__Gammaproteobacteria;o__Beggiatoales;f__Beggiatoaceae;g__DRQV01;s__DRQV01 sp030627125	100	0.964	N/A	N/A	N/A	N/A	N/A	N/A	ani_screen	classification based on ANI only	N/A	N/A	N/A	N/A
HM_cbin_4	d__Bacteria;p__Desulfobacterota;c__Desulfobulbia;o__Desulfobulbales;f__Desulfocapsaceae;g__Desulfomarina;s__Desulfomarina sp030599175	GCA_030599175.1	95	d__Bacteria;p__Desulfobacterota;c__Desulfobulbia;o__Desulfobulbales;f__Desulfocapsaceae;g__Desulfomarina;s__Desulfomarina sp030599175	96.85	0.607	N/A	N/A	N/A	N/A	N/A	N/A	ani_screen	classification based on ANI only	GCA_001750925.1, s__Desulfomarina sp001750925, 95.0, 91.58, 0.472; GCA_002352445.1, s__Desulfomarina sp002352445, 95.0, 90.5, 0.476	N/A	N/A	N/A
HM_cbin_40	d__Bacteria;p__Atribacterota;c__JS1;o__SB-45;f__34-128;g__34-128;s__34-128 sp003527405	GCA_003527405.1	95	d__Bacteria;p__Atribacterota;c__JS1;o__SB-45;f__34-128;g__34-128;s__34-128 sp003527405	99.45	0.791	N/A	N/A	N/A	N/A	N/A	N/A	ani_screen	classification based on ANI only	GCA_030668465.1, s__34-128 sp030668465, 95.0, 86.5, 0.259; GCA_030599445.1, s__34-128 sp030599445, 95.0, 86.79, 0.262; GCA_018894595.1, s__34-128 sp018894595, 95.0, 87.35, 0.168; GCA_002084865.1, s__34-128 sp002084865, 95.0, 93.7, 0.5; GCA_030666935.1, s__34-128 sp030666935, 95.0, 87.58, 0.265; GCA_002849045.2, s__34-128 sp002849045, 95.0, 86.45, 0.205; GCA_014894735.1, s__34-128 sp014894735, 95.…	N/A	N/A	N/A
HM_cbin_44	d__Bacteria;p__Bacillota_B;c__Desulfotomaculia;o__Desulfotomaculales;f__Pelotomaculaceae;g__UBA3103;s__UBA3103 sp002365855	GCA_030627625.1	95	d__Bacteria;p__Bacillota_B;c__Desulfotomaculia;o__Desulfotomaculales;f__Pelotomaculaceae;g__UBA3103;s__UBA3103 sp002365855	99.94	0.905	N/A	N/A	N/A	N/A	N/A	N/A	ani_screen	classification based on ANI only	N/A	N/A	N/A	N/A
HM_cbin_45	d__Bacteria;p__Chloroflexota;c__Dehalococcoidia;o__Dehalococcoidales;f__W693;g__W693;s__W693 sp030627335	GCA_030627335.1	95	d__Bacteria;p__Chloroflexota;c__Dehalococcoidia;o__Dehalococcoidales;f__W693;g__W693;s__W693 sp030627335	99.86	0.916	N/A	N/A	N/A	N/A	N/A	N/A	ani_screen	classification based on ANI only	N/A	N/A	N/A	N/A
HM_cbin_46	d__Bacteria;p__Bacillota_B;c__Syntrophomonadia;o__Syntrophomonadales;f__Syntrophomonadaceae;g__;s__	N/A	N/A	N/A	N/A	N/A	N/A	N/A	N/A	N/A	N/A	d__Bacteria;p__Bacillota_B;c__Syntrophomonadia;o__Syntrophomonadales;f__Syntrophomonadaceae;g__;s__	taxonomic classification fully defined by topology	classification based on placement in class-level tree	N/A	44.49	11	0.85698
HM_cbin_48	d__Bacteria;p__Desulfobacterota;c__Desulfobacteria;o__Desulfobacterales;f__ETH-SRB1;g__B13-G4;s__B13-G4 sp030627405	GCA_030627405.1	95	d__Bacteria;p__Desulfobacterota;c__Desulfobacteria;o__Desulfobacterales;f__ETH-SRB1;g__B13-G4;s__B13-G4 sp030627405	99.67	0.789	N/A	N/A	N/A	N/A	N/A	N/A	ani_screen	classification based on ANI only	GCA_030262775.1, s__B13-G4 sp030262775, 95.0, 89.63, 0.324; GCA_014237365.1, s__B13-G4 sp014237365, 95.0, 90.05, 0.322; GCA_013792055.1, s__B13-G4 sp013792055, 95.0, 87.67, 0.234; GCA_030611115.1, s__B13-G4 sp030611115, 95.0, 91.86, 0.38; GCA_030262895.1, s__B13-G4 sp030262895, 95.0, 92.09, 0.394; GCA_003647525.1, s__B13-G4 sp003647525, 95.0, 92.96, 0.369; GCA_019309665.1, s__B13-G4 sp019309665, …	N/A	N/A	N/A
HM_cbin_5	d__Bacteria;p__Pseudomonadota;c__Gammaproteobacteria;o__Methylococcales;f__Methylomonadaceae;g__WTBX01;s__	N/A	N/A	N/A	N/A	N/A	N/A	N/A	N/A	N/A	N/A	d__Bacteria;p__Pseudomonadota;c__Gammaproteobacteria;o__Methylococcales;f__Methylomonadaceae;g__WTBX01;s__	taxonomic classification fully defined by topology	classification based on placement in class-level tree	N/A	46.3	11	0.91905
HM_cbin_51	d__Bacteria;p__Aerophobota;c__Aerophobia;o__Aerophobales;f__AE-B3A;g__AE-B3B;s__	N/A	N/A	N/A	N/A	N/A	GCA_030616535.1	95	d__Bacteria;p__Aerophobota;c__Aerophobia;o__Aerophobales;f__AE-B3A;g__AE-B3B;s__AE-B3B sp030616535	95.93	0.408	d__Bacteria;p__Aerophobota;c__Aerophobia;o__Aerophobales;f__AE-B3A;g__AE-B3B;s__	taxonomic classification defined by topology and ANI	classification based on placement in class-level tree	GCA_030672445.1, s__AE-B3B sp030672445, 95.0, 96.92, 0.431; GCA_005223085.1, s__AE-B3B sp005223085, 95.0, 89.73, 0.322	51.76	11	0.98339
HM_cbin_58	d__Bacteria;p__Bacteroidota;c__Bacteroidia;o__Bacteroidales;f__VadinHA17;g__JADFUQ01;s__	N/A	N/A	N/A	N/A	N/A	GCA_030611395.1	95	d__Bacteria;p__Bacteroidota;c__Bacteroidia;o__Bacteroidales;f__VadinHA17;g__JADFUQ01;s__JADFUQ01 sp030611395	97.8	0.416	d__Bacteria;p__Bacteroidota;c__Bacteroidia;o__Bacteroidales;f__VadinHA17;g__JADFUQ01;s__	taxonomic classification defined by topology and ANI	classification based on placement in class-level tree	GCA_015222065.1, s__JADFUQ01 sp015222065, 95.0, 91.43, 0.319; GCA_030618105.1, s__JADFUQ01 sp030618105, 95.0, 91.03, 0.311; GCA_030593185.1, s__JADFUQ01 sp030593185, 95.0, 90.97, 0.281; GCA_030631445.1, s__JADFUQ01 sp030631445, 95.0, 90.94, 0.223; GCA_021163295.1, s__JADFUQ01 sp021163295, 95.0, 90.5, 0.347	43.4	11	0.99335
HM_cbin_59	d__Bacteria;p__Desulfobacterota;c__Syntrophia;o__Syntrophales;f__UBA2210;g__UBA2210;s__	N/A	N/A	N/A	N/A	N/A	GCA_019313385.1	95	d__Bacteria;p__Desulfobacterota;c__Syntrophia;o__Syntrophales;f__UBA2210;g__UBA2210;s__UBA2210 sp019313385	91.17	0.413	d__Bacteria;p__Desulfobacterota;c__Syntrophia;o__Syntrophales;f__UBA2210;g__UBA2210;s__	taxonomic classification defined by topology and ANI	classification based on placement in class-level tree	GCA_019313735.1, s__UBA2210 sp019313735, 95.0, 89.3, 0.261; GCA_019313695.1, s__UBA2210 sp019313695, 95.0, 88.5, 0.297; GCA_019313905.1, s__UBA2210 sp019313905, 95.0, 87.93, 0.251; GCA_030619435.1, s__UBA2210 sp030619435, 95.0, 86.96, 0.153; GCA_021163105.1, s__UBA2210 sp021163105, 95.0, 86.23, 0.156	54.84	11	0.96544
HM_cbin_7	d__Bacteria;p__Acidobacteriota;c__Aminicenantia;o__UBA2199;f__UBA2199;g__UBA647;s__UBA647 sp002299555	GCA_002299555.1	95	d__Bacteria;p__Acidobacteriota;c__Aminicenantia;o__UBA2199;f__UBA2199;g__UBA647;s__UBA647 sp002299555	99.93	0.951	N/A	N/A	N/A	N/A	N/A	N/A	ani_screen	classification based on ANI only	N/A	N/A	N/A	N/A
HM_cbin_8	d__Bacteria;p__Campylobacterota;c__Campylobacteria;o__Campylobacterales;f__Arcobacteraceae;g__JAIOSF01;s__	N/A	N/A	N/A	N/A	N/A	N/A	N/A	N/A	N/A	N/A	d__Bacteria;p__Campylobacterota;c__Campylobacteria;o__Campylobacterales;f__Arcobacteraceae;g__JAIOSF01;s__	taxonomic classification fully defined by topology	classification based on placement in class-level tree	N/A	66.95	11	0.93921
HM_cbin_9	d__Bacteria;p__Bacillota_B;c__Syntrophomonadia;o__Syntrophomonadales;f__Syntrophomonadaceae;g__DAOUSQ01;s__DAOUSQ01 sp030627145	GCA_030627145.1	95	d__Bacteria;p__Bacillota_B;c__Syntrophomonadia;o__Syntrophomonadales;f__Syntrophomonadaceae;g__DAOUSQ01;s__DAOUSQ01 sp030627145	100	0.777	N/A	N/A	N/A	N/A	N/A	N/A	ani_screen	classification based on ANI only	N/A	N/A	N/A	N/A
HM_sbin_19_1	d__Bacteria;p__Pseudomonadota;c__Gammaproteobacteria;o__PS1;f__Thioglobaceae;g__Ruthia;s__Ruthia sp030599095	GCA_030599095.1	95	d__Bacteria;p__Pseudomonadota;c__Gammaproteobacteria;o__PS1;f__Thioglobaceae;g__Ruthia;s__Ruthia sp030599095	97.12	0.696	N/A	N/A	N/A	N/A	N/A	N/A	ani_screen	classification based on ANI only	GCF_016592615.1, s__Ruthia sp016592615, 95.0, 89.08, 0.354; GCA_021730205.1, s__Ruthia sp021730205, 95.0, 88.23, 0.305; GCA_030142985.1, s__Ruthia sp030142985, 95.0, 88.67, 0.356; GCF_013342985.1, s__Ruthia endofausta, 95.0, 88.29, 0.32; GCF_016592595.1, s__Ruthia sp016592595, 95.0, 88.94, 0.354	N/A	N/A	N/A
HM_sbin_20_17	d__Bacteria;p__Desulfobacterota;c__Syntrophia;o__Syntrophales;f__UBA2210;g__UBA2210;s__	N/A	N/A	N/A	N/A	N/A	GCA_019313385.1	95	d__Bacteria;p__Desulfobacterota;c__Syntrophia;o__Syntrophales;f__UBA2210;g__UBA2210;s__UBA2210 sp019313385	91.23	0.568	d__Bacteria;p__Desulfobacterota;c__Syntrophia;o__Syntrophales;f__UBA2210;g__UBA2210;s__	taxonomic classification defined by topology and ANI	classification based on placement in class-level tree	GCA_019313735.1, s__UBA2210 sp019313735, 95.0, 89.01, 0.36; GCA_019313695.1, s__UBA2210 sp019313695, 95.0, 88.51, 0.421; GCA_019313905.1, s__UBA2210 sp019313905, 95.0, 87.64, 0.342; GCA_030619435.1, s__UBA2210 sp030619435, 95.0, 86.06, 0.199; GCA_021163105.1, s__UBA2210 sp021163105, 95.0, 85.56, 0.243; GCA_016935875.1, s__UBA2210 sp016935875, 95.0, 84.8, 0.153	53.88	11	0.96759
HM_sbin_20_3	d__Bacteria;p__Chloroflexota;c__Anaerolineae;o__UBA7937;f__UBA7937;g__UBA7937;s__UBA7937 sp003453555	GCA_003453555.1	95	d__Bacteria;p__Chloroflexota;c__Anaerolineae;o__UBA7937;f__UBA7937;g__UBA7937;s__UBA7937 sp003453555	99.54	0.805	N/A	N/A	N/A	N/A	N/A	N/A	ani_screen	classification based on ANI only	GCA_030593425.1, s__UBA7937 sp030593425, 95.0, 89.8, 0.522; GCA_002366595.1, s__UBA7937 sp002366595, 95.0, 90.09, 0.546	N/A	N/A	N/A
HM_sbin_20_6	d__Bacteria;p__Bacillota_B;c__DSM-12270;o__Thermacetogeniales;f__Thermacetogeniaceae;g__Ch130;s__Ch130 sp030627585	GCA_030627585.1	95	d__Bacteria;p__Bacillota_B;c__DSM-12270;o__Thermacetogeniales;f__Thermacetogeniaceae;g__Ch130;s__Ch130 sp030627585	100	0.998	N/A	N/A	N/A	N/A	N/A	N/A	ani_screen	classification based on ANI only	N/A	N/A	N/A	N/A
HM_sbin_21_14	d__Bacteria;p__Desulfobacterota;c__DSM-4660;o__Desulfatiglandales;f__Desulfatiglandaceae;g__4484-190-2;s__4484-190-2 sp030612945	GCA_030612945.1	95	d__Bacteria;p__Desulfobacterota;c__DSM-4660;o__Desulfatiglandales;f__Desulfatiglandaceae;g__4484-190-2;s__4484-190-2 sp030612945	97.8	0.521	N/A	N/A	N/A	N/A	N/A	N/A	ani_screen	classification based on ANI only	GCA_002050025.1, s__4484-190-2 sp002050025, 95.0, 91.78, 0.315; GCA_030589225.1, s__4484-190-2 sp030589225, 95.0, 95.08, 0.381; GCA_022013615.1, s__4484-190-2 sp022013615, 95.0, 94.43, 0.525	N/A	N/A	N/A
HM_sbin_21_15	d__Bacteria;p__Actinomycetota;c__Humimicrobiia;o__Humimicrobiales;f__Humimicrobiaceae;g__M55B120;s__	N/A	N/A	N/A	N/A	N/A	N/A	N/A	N/A	N/A	N/A	d__Bacteria;p__Actinomycetota;c__Humimicrobiia;o__Humimicrobiales;f__Humimicrobiaceae;g__M55B120;s__	taxonomic classification fully defined by topology	classification based on placement in class-level tree	N/A	84.85	11	0.89641
HM_sbin_21_16	d__Bacteria;p__Actinomycetota;c__Acidimicrobiia;o__UBA5794;f__UBA5794;g__JAHEEL01;s__	N/A	N/A	N/A	N/A	N/A	GCA_023336855.1	95	d__Bacteria;p__Actinomycetota;c__Acidimicrobiia;o__UBA5794;f__UBA5794;g__JAHEEL01;s__JAHEEL01 sp023336855	85.44	0.239	d__Bacteria;p__Actinomycetota;c__Acidimicrobiia;o__UBA5794;f__UBA5794;g__JAHEEL01;s__	taxonomic classification defined by topology and ANI	classification based on placement in class-level tree	GCA_030599515.1, s__JAHEEL01 sp030599515, 95.0, 84.79, 0.164	72.61	11	0.9781
HM_sbin_21_8	d__Bacteria;p__Desulfobacterota;c__Desulfobacteria;o__Desulfobacterales;f__JAUWMJ01;g__JAUWMJ01;s__	N/A	N/A	N/A	N/A	N/A	N/A	N/A	N/A	N/A	N/A	d__Bacteria;p__Desulfobacterota;c__Desulfobacteria;o__Desulfobacterales;f__JAUWMJ01;g__JAUWMJ01;s__	taxonomic classification defined by topology and ANI	classification based on placement in class-level tree	GCA_030612225.1, s__JAUWMJ01 sp030612225, 95.0, 91.6, 0.262; GCA_030613225.1, s__JAUWMJ01 sp030613225, 95.0, 91.5, 0.195	50.53	11	0.94571
HM_sbin_22_2	d__Bacteria;p__Atribacterota;c__JS1;o__SB-45;f__34-128;g__34-128;s__34-128 sp003527405	GCA_003527405.1	95	d__Bacteria;p__Atribacterota;c__JS1;o__SB-45;f__34-128;g__34-128;s__34-128 sp003527405	99.35	0.799	N/A	N/A	N/A	N/A	N/A	N/A	ani_screen	classification based on ANI only	GCA_018819665.1, s__34-128 sp018819665, 95.0, 88.43, 0.334; GCA_002849045.2, s__34-128 sp002849045, 95.0, 87.01, 0.233; GCA_018894595.1, s__34-128 sp018894595, 95.0, 85.99, 0.182; GCA_002084865.1, s__34-128 sp002084865, 95.0, 94.25, 0.532; GCA_030666935.1, s__34-128 sp030666935, 95.0, 87.69, 0.301; GCA_003575245.1, s__34-128 sp003575245, 95.0, 86.87, 0.246; GCA_001773955.1, s__34-128 sp001773955,…	N/A	N/A	N/A
HM_sbin_22_8	d__Bacteria;p__Acidobacteriota;c__Aminicenantia;o__Aminicenantales;f__Aminicenantaceae;g__Kmv29;s__Kmv29 sp030627155	GCA_030627155.1	95	d__Bacteria;p__Acidobacteriota;c__Aminicenantia;o__Aminicenantales;f__Aminicenantaceae;g__Kmv29;s__Kmv29 sp030627155	99.44	0.849	N/A	N/A	N/A	N/A	N/A	N/A	ani_screen	classification based on ANI only	GCA_014859315.1, s__Kmv29 sp014859315, 95.0, 94.55, 0.665	N/A	N/A	N/A
HM_sbin_24_1	d__Bacteria;p__Pseudomonadota;c__Gammaproteobacteria;o__Methylococcales;f__Methylomonadaceae;g__WTBX01;s__WTBX01 sp030627205	GCA_030627205.1	95	d__Bacteria;p__Pseudomonadota;c__Gammaproteobacteria;o__Methylococcales;f__Methylomonadaceae;g__WTBX01;s__WTBX01 sp030627205	99.71	0.951	N/A	N/A	N/A	N/A	N/A	N/A	ani_screen	classification based on ANI only	N/A	N/A	N/A	N/A
HM_sbin_24_2	d__Bacteria;p__Desulfobacterota;c__Desulfobacteria;o__Desulfobacterales;f__ETH-SRB1;g__B13-G4;s__B13-G4 sp030627475	GCA_030627475.1	95	d__Bacteria;p__Desulfobacterota;c__Desulfobacteria;o__Desulfobacterales;f__ETH-SRB1;g__B13-G4;s__B13-G4 sp030627475	100	0.984	N/A	N/A	N/A	N/A	N/A	N/A	ani_screen	classification based on ANI only	GCA_030638305.1, s__B13-G4 sp030638305, 95.0, 89.69, 0.341; GCA_030262795.1, s__B13-G4 sp030262795, 95.0, 90.6, 0.383	N/A	N/A	N/A
HM_sbin_25_3	d__Bacteria;p__Pseudomonadota;c__Gammaproteobacteria;o__Methylococcales;f__Methylomonadaceae;g__WTBX01;s__WTBX01 sp030627285	GCA_030627285.1	95	d__Bacteria;p__Pseudomonadota;c__Gammaproteobacteria;o__Methylococcales;f__Methylomonadaceae;g__WTBX01;s__WTBX01 sp030627285	100	0.995	N/A	N/A	N/A	N/A	N/A	N/A	ani_screen	classification based on ANI only	N/A	N/A	N/A	N/A
HM_sbin_25_4	d__Bacteria;p__Pseudomonadota;c__Gammaproteobacteria;o__Beggiatoales;f__Beggiatoaceae;g__DRQV01;s__DRQV01 sp030627235	GCA_030627235.1	95	d__Bacteria;p__Pseudomonadota;c__Gammaproteobacteria;o__Beggiatoales;f__Beggiatoaceae;g__DRQV01;s__DRQV01 sp030627235	100	0.999	N/A	N/A	N/A	N/A	N/A	N/A	ani_screen	classification based on ANI only	GCA_011371325.1, s__DRQV01 sp011371325, 95.0, 87.22, 0.478	N/A	N/A	N/A
HM_sbin_25_8	d__Bacteria;p__Pseudomonadota;c__Gammaproteobacteria;o__Methylococcales;f__Methylomonadaceae;g__WTBX01;s__WTBX01 sp030626845	GCA_030626845.1	95	d__Bacteria;p__Pseudomonadota;c__Gammaproteobacteria;o__Methylococcales;f__Methylomonadaceae;g__WTBX01;s__WTBX01 sp030626845	99.92	0.931	N/A	N/A	N/A	N/A	N/A	N/A	ani_screen	classification based on ANI only	N/A	N/A	N/A	N/A
HM_sbin_25_9	d__Bacteria;p__Pseudomonadota;c__Gammaproteobacteria;o__Nitrosococcales;f__Methylophagaceae;g__GCA-002733105;s__GCA-002733105 sp030627065	GCA_030627065.1	95	d__Bacteria;p__Pseudomonadota;c__Gammaproteobacteria;o__Nitrosococcales;f__Methylophagaceae;g__GCA-002733105;s__GCA-002733105 sp030627065	99.92	0.911	N/A	N/A	N/A	N/A	N/A	N/A	ani_screen	classification based on ANI only	N/A	N/A	N/A	N/A
HY4_Co_1	d__Bacteria;p__Zixibacteria;c__MSB-5A5;o__JAUVRN01;f__JAUVRN01;g__JAUVRN01;s__JAUVRN01 sp030597645	GCA_030597645.1	95	d__Bacteria;p__Zixibacteria;c__MSB-5A5;o__JAUVRN01;f__JAUVRN01;g__JAUVRN01;s__JAUVRN01 sp030597645	99.31	0.842	N/A	N/A	N/A	N/A	N/A	N/A	ani_screen	classification based on ANI only	N/A	N/A	N/A	N/A
HY4_Co_10	d__Bacteria;p__Chloroflexota;c__Anaerolineae;o__Promineifilales;f__UBA4811;g__GLR113;s__GLR113 sp013139935	GCA_013139935.1	95	d__Bacteria;p__Chloroflexota;c__Anaerolineae;o__Promineifilales;f__UBA4811;g__GLR113;s__GLR113 sp013139935	96.76	0.657	N/A	N/A	N/A	N/A	N/A	N/A	ani_screen	classification based on ANI only	GCA_030667645.1, s__GLR113 sp030667645, 95.0, 89.09, 0.52	N/A	N/A	N/A
HY4_Co_11	d__Bacteria;p__Acidobacteriota;c__Thermoanaerobaculia;o__Thermoanaerobaculales;f__Sulfomarinibacteraceae;g__Sulfomarinibacter;s__	N/A	N/A	N/A	N/A	N/A	GCA_029938595.1	95	d__Bacteria;p__Acidobacteriota;c__Thermoanaerobaculia;o__Thermoanaerobaculales;f__Sulfomarinibacteraceae;g__Sulfomarinibacter;s__Sulfomarinibacter sp029938595	88.63	0.291	d__Bacteria;p__Acidobacteriota;c__Thermoanaerobaculia;o__Thermoanaerobaculales;f__Sulfomarinibacteraceae;g__Sulfomarinibacter;s__	taxonomic classification defined by topology and ANI	classification based on placement in class-level tree	N/A	61.01	11	0.96645
HY4_Co_14	d__Bacteria;p__Chloroflexota;c__Anaerolineae;o__Anaerolineales;f__UBA4823;g__DAOVXM01;s__	N/A	N/A	N/A	N/A	N/A	N/A	N/A	N/A	N/A	N/A	d__Bacteria;p__Chloroflexota;c__Anaerolineae;o__Anaerolineales;f__UBA4823;g__DAOVXM01;s__	taxonomic novelty determined using RED	classification based on placement in class-level tree	N/A	65.84	11	0.9131
HY4_Co_15	d__Bacteria;p__Chloroflexota;c__Dehalococcoidia;o__SM23-28-2;f__SM23-28-2;g__SM23-28-2;s__	N/A	N/A	N/A	N/A	N/A	GCA_020356025.1	95	d__Bacteria;p__Chloroflexota;c__Dehalococcoidia;o__SM23-28-2;f__SM23-28-2;g__SM23-28-2;s__SM23-28-2 sp020356025	91.38	0.725	d__Bacteria;p__Chloroflexota;c__Dehalococcoidia;o__SM23-28-2;f__SM23-28-2;g__SM23-28-2;s__	taxonomic classification defined by topology and ANI	classification based on placement in class-level tree	GCA_030615765.1, s__SM23-28-2 sp030615765, 95.0, 90.27, 0.686; GCA_022866185.1, s__SM23-28-2 sp022866185, 95.0, 87.69, 0.363; GCA_001303545.1, s__SM23-28-2 sp001303545, 95.0, 86.81, 0.338	63.69	11	0.95641
HY4_Co_17	d__Bacteria;p__Chloroflexota;c__Anaerolineae;o__Anaerolineales;f__E44-bin32;g__E44-bin32;s__	N/A	N/A	N/A	N/A	N/A	N/A	N/A	N/A	N/A	N/A	d__Bacteria;p__Chloroflexota;c__Anaerolineae;o__Anaerolineales;f__E44-bin32;g__E44-bin32;s__	taxonomic classification defined by topology and ANI	classification based on placement in class-level tree	GCA_030606845.1, s__E44-bin32 sp030606845, 95.0, 91.72, 0.372; GCA_030668545.1, s__E44-bin32 sp030668545, 95.0, 91.29, 0.37; GCA_030608865.1, s__E44-bin32 sp030608865, 95.0, 90.97, 0.405; GCA_030642885.1, s__E44-bin32 sp030642885, 95.0, 90.84, 0.337; GCA_004376465.1, s__E44-bin32 sp004376465, 95.0, 90.8, 0.403; GCA_004376895.1, s__E44-bin32 sp004376895, 95.0, 89.79, 0.315	57.72	11	0.98126
HY4_Co_18	d__Bacteria;p__Krumholzibacteriota;c__Krumholzibacteria;o__WVZY01;f__;g__;s__	N/A	N/A	N/A	N/A	N/A	N/A	N/A	N/A	N/A	N/A	d__Bacteria;p__Krumholzibacteriota;c__Krumholzibacteria;o__WVZY01;f__;g__;s__	taxonomic novelty determined using RED	classification based on placement in class-level tree	N/A	39.46	11	0.69634
HY4_Co_20	d__Bacteria;p__WOR-3;c__WOR-3;o__SM23-42;f__SM23-42;g__JAUVZL01;s__	N/A	N/A	N/A	N/A	N/A	GCA_030606265.1	95	d__Bacteria;p__WOR-3;c__WOR-3;o__SM23-42;f__SM23-42;g__JAUVZL01;s__JAUVZL01 sp030606265	94.66	0.702	d__Bacteria;p__WOR-3;c__WOR-3;o__SM23-42;f__SM23-42;g__JAUVZL01;s__	taxonomic classification defined by topology and ANI	classification based on placement in class-level tree	GCA_030613445.1, s__JAUVZL01 sp030613445, 95.0, 93.46, 0.601; GCA_030602565.1, s__JAUVZL01 sp030602565, 95.0, 87.73, 0.318; GCA_030609135.1, s__JAUVZL01 sp030609135, 95.0, 87.43, 0.262	55.89	11	0.99089
HY4_Co_21	d__Bacteria;p__Acidobacteriota;c__Aminicenantia;o__Aminicenantales;f__Aminicenantaceae;g__WTAW01;s__WTAW01 sp013139435	GCA_013139435.1	95.08	d__Bacteria;p__Acidobacteriota;c__Aminicenantia;o__Aminicenantales;f__Aminicenantaceae;g__WTAW01;s__WTAW01 sp013139435	98.3	0.681	N/A	N/A	N/A	N/A	N/A	N/A	ani_screen	classification based on ANI only	GCA_023135995.1, s__WTAW01 sp023135995, 95.0, 95.66, 0.644	N/A	N/A	N/A
HY4_Co_22	d__Bacteria;p__Pseudomonadota;c__Gammaproteobacteria;o__UBA4486;f__UBA4486;g__SMWN01;s__	N/A	N/A	N/A	N/A	N/A	GCA_003645215.1	95	d__Bacteria;p__Pseudomonadota;c__Gammaproteobacteria;o__UBA4486;f__UBA4486;g__SMWN01;s__SMWN01 sp003645215	91.75	0.553	d__Bacteria;p__Pseudomonadota;c__Gammaproteobacteria;o__UBA4486;f__UBA4486;g__SMWN01;s__	taxonomic classification defined by topology and ANI	classification based on placement in class-level tree	N/A	43.75	11	0.98476
HY4_Co_23	d__Bacteria;p__Gemmatimonadota;c__Gemmatimonadetes;o__Longimicrobiales;f__UBA6960;g__JABDNZ01;s__	N/A	N/A	N/A	N/A	N/A	GCA_030618065.1	95	d__Bacteria;p__Gemmatimonadota;c__Gemmatimonadetes;o__Longimicrobiales;f__UBA6960;g__JABDNZ01;s__JABDNZ01 sp030618065	90.77	0.442	d__Bacteria;p__Gemmatimonadota;c__Gemmatimonadetes;o__Longimicrobiales;f__UBA6960;g__JABDNZ01;s__	taxonomic classification defined by topology and ANI	classification based on placement in class-level tree	N/A	53.17	11	0.94827
HY4_Co_24	d__Bacteria;p__Chloroflexota;c__Anaerolineae;o__S140-20;f__S140-20;g__;s__	N/A	N/A	N/A	N/A	N/A	N/A	N/A	N/A	N/A	N/A	d__Bacteria;p__Chloroflexota;c__Anaerolineae;o__S140-20;f__S140-20;g__;s__	taxonomic novelty determined using RED	classification based on placement in class-level tree	N/A	45.06	11	0.73693
HY4_Co_26	d__Bacteria;p__RBG-13-66-14;c__B26-G2;o__WVWN01;f__WVWN01;g__WVWN01;s__WVWN01 sp030613505	GCA_030613505.1	95	d__Bacteria;p__RBG-13-66-14;c__B26-G2;o__WVWN01;f__WVWN01;g__WVWN01;s__WVWN01 sp030613505	96.03	0.877	N/A	N/A	N/A	N/A	N/A	N/A	ani_screen	classification based on ANI only	N/A	N/A	N/A	N/A
HY4_Co_27	d__Bacteria;p__Acidobacteriota;c__Aminicenantia;o__Aminicenantales;f__Aminicenantaceae;g__JAUVXM01;s__JAUVXM01 sp030614645	GCA_030614645.1	95	d__Bacteria;p__Acidobacteriota;c__Aminicenantia;o__Aminicenantales;f__Aminicenantaceae;g__JAUVXM01;s__JAUVXM01 sp030614645	97.51	0.645	N/A	N/A	N/A	N/A	N/A	N/A	ani_screen	classification based on ANI only	GCA_030603565.1, s__JAUVXM01 sp030603565, 95.0, 91.78, 0.521; GCA_030612445.1, s__JAUVXM01 sp030612445, 95.0, 91.23, 0.51	N/A	N/A	N/A
HY4_Co_28	d__Bacteria;p__Pseudomonadota;c__Alphaproteobacteria;o__Rhizobiales;f__Methyloligellaceae;g__UBA2767;s__	N/A	N/A	N/A	N/A	N/A	N/A	N/A	N/A	N/A	N/A	d__Bacteria;p__Pseudomonadota;c__Alphaproteobacteria;o__Rhizobiales;f__Methyloligellaceae;g__UBA2767;s__	taxonomic classification fully defined by topology	classification based on placement in class-level tree	N/A	74.44	11	0.93558
HY4_Co_29	d__Bacteria;p__Chloroflexota;c__Limnocylindria;o__Limnocylindrales;f__CSP1-4;g__;s__	N/A	N/A	N/A	N/A	N/A	N/A	N/A	N/A	N/A	N/A	d__Bacteria;p__Chloroflexota;c__Limnocylindria;o__Limnocylindrales;f__CSP1-4;g__;s__	taxonomic novelty determined using RED	classification based on placement in class-level tree	N/A	28.42	11	0.86308
HY4_Co_3	d__Bacteria;p__Poribacteria;c__DTPJ01;o__DTPJ01;f__WJIO01;g__;s__	N/A	N/A	N/A	N/A	N/A	N/A	N/A	N/A	N/A	N/A	d__Bacteria;p__Poribacteria;c__DTPJ01;o__DTPJ01;f__WJIO01;g__;s__	taxonomic novelty determined using RED	classification based on placement in class-level tree	N/A	47.61	11	0.70444
HY4_Co_30	d__Bacteria;p__Pseudomonadota;c__Gammaproteobacteria;o__Enterobacterales;f__Alteromonadaceae;g__Alteromonas;s__Alteromonas abrolhosensis	GCF_001953635.1	95	d__Bacteria;p__Pseudomonadota;c__Gammaproteobacteria;o__Enterobacterales;f__Alteromonadaceae;g__Alteromonas;s__Alteromonas abrolhosensis	98.43	0.953	N/A	N/A	N/A	N/A	N/A	N/A	ani_screen	classification based on ANI only	GCF_018619335.1, s__Alteromonas sp018619335, 95.0, 85.6, 0.347; GCF_903772925.1, s__Alteromonas macleodii_A, 95.0, 86.05, 0.349; GCF_003443615.1, s__Alteromonas sp003443615, 95.0, 85.74, 0.339; GCF_005117025.1, s__Alteromonas portus, 95.0, 88.34, 0.463; GCF_000808575.1, s__Alteromonas marina, 95.0, 90.11, 0.564; GCF_000172635.2, s__Alteromonas macleodii, 95.0, 90.59, 0.7	N/A	N/A	N/A
HY4_Co_31	d__Bacteria;p__Pseudomonadota;c__Gammaproteobacteria;o__SZUA-229;f__SZUA-229;g__GCA-2746365;s__	N/A	N/A	N/A	N/A	N/A	N/A	N/A	N/A	N/A	N/A	d__Bacteria;p__Pseudomonadota;c__Gammaproteobacteria;o__SZUA-229;f__SZUA-229;g__GCA-2746365;s__	taxonomic classification fully defined by topology	classification based on placement in class-level tree	N/A	57.2	11	0.94842
HY4_Co_32	d__Bacteria;p__Chloroflexota;c__Anaerolineae;o__JAAYZQ01;f__JAAYZQ01;g__;s__	N/A	N/A	N/A	N/A	N/A	N/A	N/A	N/A	N/A	N/A	d__Bacteria;p__Chloroflexota;c__Anaerolineae;o__JAAYZQ01;f__JAAYZQ01;g__;s__	taxonomic classification fully defined by topology	classification based on placement in class-level tree	N/A	73.9	11	0.80183
HY4_Co_33	d__Bacteria;p__Acidobacteriota;c__UBA890;o__UBA890;f__UBA890;g__;s__	N/A	N/A	N/A	N/A	N/A	N/A	N/A	N/A	N/A	N/A	d__Bacteria;p__Acidobacteriota;c__UBA890;o__UBA890;f__UBA890;g__;s__	taxonomic novelty determined using RED	classification based on placement in class-level tree	N/A	54.08	11	0.84406
HY4_Co_34	d__Bacteria;p__Desulfobacterota;c__Desulfobacteria;o__Desulfobacterales;f__ETH-SRB1;g__B13-G4;s__	N/A	N/A	N/A	N/A	N/A	GCA_030611115.1	95	d__Bacteria;p__Desulfobacterota;c__Desulfobacteria;o__Desulfobacterales;f__ETH-SRB1;g__B13-G4;s__B13-G4 sp030611115	98.46	0.306	d__Bacteria;p__Desulfobacterota;c__Desulfobacteria;o__Desulfobacterales;f__ETH-SRB1;g__B13-G4;s__	taxonomic classification defined by topology and ANI	classification based on placement in class-level tree	GCA_030262895.1, s__B13-G4 sp030262895, 95.0, 96.07, 0.462; GCA_030272815.1, s__B13-G4 sp030272815, 95.0, 94.85, 0.446; GCA_019309665.1, s__B13-G4 sp019309665, 95.0, 94.43, 0.363; GCA_030627405.1, s__B13-G4 sp030627405, 95.0, 94.04, 0.282; GCA_003647525.1, s__B13-G4 sp003647525, 95.0, 94.03, 0.199; GCA_014237365.1, s__B13-G4 sp014237365, 95.0, 93.55, 0.34; GCA_030262775.1, s__B13-G4 sp030262775, …	37.87	11	0.98693
HY4_Co_35	d__Bacteria;p__Chloroflexota;c__Anaerolineae;o__4572-78;f__NAK82;g__JAUVRU01;s__JAUVRU01 sp030597485	GCA_030597485.1	95	d__Bacteria;p__Chloroflexota;c__Anaerolineae;o__4572-78;f__NAK82;g__JAUVRU01;s__JAUVRU01 sp030597485	99.32	0.849	N/A	N/A	N/A	N/A	N/A	N/A	ani_screen	classification based on ANI only	N/A	N/A	N/A	N/A
HY4_Co_36	d__Bacteria;p__Pseudomonadota;c__Gammaproteobacteria;o__Pseudomonadales;f__Pseudomonadaceae;g__Stutzerimonas;s__Stutzerimonas stutzeri_AB	GCF_002890895.1	95	d__Bacteria;p__Pseudomonadota;c__Gammaproteobacteria;o__Pseudomonadales;f__Pseudomonadaceae;g__Stutzerimonas;s__Stutzerimonas stutzeri_AB	96.85	0.859	N/A	N/A	N/A	N/A	N/A	N/A	ani_screen	classification based on ANI only	GCF_900129835.1, s__Stutzerimonas xanthomarina, 95.0, 89.69, 0.531; GCF_000235745.1, s__Stutzerimonas stutzeri_H, 95.0, 89.34, 0.499; GCA_004010935.1, s__Stutzerimonas sp004010935, 95.0, 89.62, 0.573; GCA_022448005.1, s__Stutzerimonas sp022448005, 95.0, 94.61, 0.772; GCF_024448935.1, s__Stutzerimonas stutzeri_AO, 95.0, 87.89, 0.348	N/A	N/A	N/A
HY4_Co_37	d__Bacteria;p__Gemmatimonadota;c__Gemmatimonadetes;o__Gemmatimonadales;f__GWC2-71-9;g__G020351775;s__G020351775 sp030597435	GCA_030597435.1	95	d__Bacteria;p__Gemmatimonadota;c__Gemmatimonadetes;o__Gemmatimonadales;f__GWC2-71-9;g__G020351775;s__G020351775 sp030597435	98.99	0.701	N/A	N/A	N/A	N/A	N/A	N/A	ani_screen	classification based on ANI only	N/A	N/A	N/A	N/A
HY4_Co_38	d__Bacteria;p__Planctomycetota;c__PUPC01;o__DSUN01;f__DSUN01;g__BS750m-G60;s__	N/A	N/A	N/A	N/A	N/A	N/A	N/A	N/A	N/A	N/A	d__Bacteria;p__Planctomycetota;c__PUPC01;o__DSUN01;f__DSUN01;g__BS750m-G60;s__	taxonomic novelty determined using RED	classification based on placement in class-level tree	N/A	49.69	11	0.87946
HY4_Co_39	d__Bacteria;p__Acidobacteriota;c__Thermoanaerobaculia;o__Thermoanaerobaculales;f__Sulfomarinibacteraceae;g__DAOWGJ01;s__DAOWGJ01 sp030637505	GCA_030637505.1	95	d__Bacteria;p__Acidobacteriota;c__Thermoanaerobaculia;o__Thermoanaerobaculales;f__Sulfomarinibacteraceae;g__DAOWGJ01;s__DAOWGJ01 sp030637505	96.18	0.507	N/A	N/A	N/A	N/A	N/A	N/A	ani_screen	classification based on ANI only	N/A	N/A	N/A	N/A
HY4_Co_4	d__Bacteria;p__Chloroflexota;c__Dehalococcoidia;o__GIF9;f__AB-539-J10;g__E29-bin54;s__E29-bin54 sp004376695	GCA_004376695.1	95	d__Bacteria;p__Chloroflexota;c__Dehalococcoidia;o__GIF9;f__AB-539-J10;g__E29-bin54;s__E29-bin54 sp004376695	96.27	0.753	N/A	N/A	N/A	N/A	N/A	N/A	ani_screen	classification based on ANI only	GCA_030610855.1, s__E29-bin54 sp030610855, 95.0, 92.28, 0.744	N/A	N/A	N/A
HY4_Co_40	d__Bacteria;p__Desulfobacterota;c__Desulfobulbia;o__Desulfobulbales;f__BM004;g__BM004;s__BM004 sp030621655	GCA_030621655.1	95	d__Bacteria;p__Desulfobacterota;c__Desulfobulbia;o__Desulfobulbales;f__BM004;g__BM004;s__BM004 sp030621655	95.96	0.565	N/A	N/A	N/A	N/A	N/A	N/A	ani_screen	classification based on ANI only	N/A	N/A	N/A	N/A
HY4_Co_42	d__Bacteria;p__Pseudomonadota;c__Gammaproteobacteria;o__Chromatiales;f__Sedimenticolaceae;g__Sva-25;s__	N/A	N/A	N/A	N/A	N/A	N/A	N/A	N/A	N/A	N/A	d__Bacteria;p__Pseudomonadota;c__Gammaproteobacteria;o__Chromatiales;f__Sedimenticolaceae;g__Sva-25;s__	taxonomic classification defined by topology and ANI	classification based on placement in class-level tree	GCA_030594925.1, s__Sva-25 sp030594925, 95.0, 88.86, 0.419; GCA_030625445.1, s__Sva-25 sp030625445, 95.0, 88.56, 0.419; GCA_015767355.1, s__Sva-25 sp015767355, 95.0, 87.54, 0.402; GCA_030620735.1, s__Sva-25 sp030620735, 95.0, 87.06, 0.369; GCA_030145485.1, s__Sva-25 sp030145485, 95.0, 85.82, 0.319	81.47	11	0.97853
HY4_Co_43	d__Bacteria;p__Gemmatimonadota;c__Gemmatimonadetes;o__Gemmatimonadales;f__GWC2-71-9;g__WVYX01;s__WVYX01 sp030601605	GCA_030601605.1	95	d__Bacteria;p__Gemmatimonadota;c__Gemmatimonadetes;o__Gemmatimonadales;f__GWC2-71-9;g__WVYX01;s__WVYX01 sp030601605	99.56	0.955	N/A	N/A	N/A	N/A	N/A	N/A	ani_screen	classification based on ANI only	N/A	N/A	N/A	N/A
HY4_Co_44	d__Bacteria;p__Myxococcota_A;c__UBA9160;o__UBA9160;f__SMWR01;g__;s__	N/A	N/A	N/A	N/A	N/A	N/A	N/A	N/A	N/A	N/A	d__Bacteria;p__Myxococcota_A;c__UBA9160;o__UBA9160;f__SMWR01;g__;s__	taxonomic novelty determined using RED	classification based on placement in class-level tree	N/A	48.2	11	0.83358
HY4_Co_45	d__Bacteria;p__Pseudomonadota;c__Alphaproteobacteria;o__Sphingomonadales;f__Sphingomonadaceae;g__Qipengyuania;s__Qipengyuania citrea	GCF_009828015.1	95	d__Bacteria;p__Pseudomonadota;c__Alphaproteobacteria;o__Sphingomonadales;f__Sphingomonadaceae;g__Qipengyuania;s__Qipengyuania citrea	97.85	0.904	N/A	N/A	N/A	N/A	N/A	N/A	ani_screen	classification based on ANI only	GCF_019711655.1, s__Qipengyuania mesophila, 95.0, 85.0, 0.325; GCF_011762005.1, s__Qipengyuania flava, 95.0, 86.45, 0.462; GCF_025736935.1, s__Qipengyuania sp025736935, 95.0, 87.1, 0.495; GCF_024171405.1, s__Qipengyuania sp016764075, 95.0, 89.27, 0.581	N/A	N/A	N/A
HY4_Co_46	d__Bacteria;p__Pseudomonadota;c__Gammaproteobacteria;o__Pseudomonadales;f__Oleiphilaceae;g__Marinobacter;s__Marinobacter nauticus	GCF_003634635.1	95	d__Bacteria;p__Pseudomonadota;c__Gammaproteobacteria;o__Pseudomonadales;f__Oleiphilaceae;g__Marinobacter;s__Marinobacter nauticus	97.68	0.734	N/A	N/A	N/A	N/A	N/A	N/A	ani_screen	classification based on ANI only	GCA_029264995.1, s__Marinobacter sp029264995, 95.0, 93.97, 0.483	N/A	N/A	N/A
HY4_Co_47	d__Bacteria;p__Desulfobacterota_D;c__UBA1144;o__UBA2774;f__UBA2774;g__CR02bin9;s__CR02bin9 sp004525335	GCA_004525335.1	95	d__Bacteria;p__Desulfobacterota_D;c__UBA1144;o__UBA2774;f__UBA2774;g__CR02bin9;s__CR02bin9 sp004525335	96.25	0.707	N/A	N/A	N/A	N/A	N/A	N/A	ani_screen	classification based on ANI only	N/A	N/A	N/A	N/A
HY4_Co_48	d__Bacteria;p__Campylobacterota;c__Campylobacteria;o__Campylobacterales;f__Sulfurimonadaceae;g__S145-25;s__	N/A	N/A	N/A	N/A	N/A	GCA_030596305.1	95	d__Bacteria;p__Campylobacterota;c__Campylobacteria;o__Campylobacterales;f__Sulfurimonadaceae;g__S145-25;s__S145-25 sp030596305	87.46	0.292	d__Bacteria;p__Campylobacterota;c__Campylobacteria;o__Campylobacterales;f__Sulfurimonadaceae;g__S145-25;s__	taxonomic classification defined by topology and ANI	classification based on placement in class-level tree	GCA_030613795.1, s__S145-25 sp030613795, 95.0, 86.76, 0.212	53.66	11	0.98305
HY4_Co_49	d__Bacteria;p__Armatimonadota;c__CAIYQO01;o__WVXJ01;f__DTIZ01;g__JAUVSA01;s__JAUVSA01 sp030597345	GCA_030597345.1	95	d__Bacteria;p__Armatimonadota;c__CAIYQO01;o__WVXJ01;f__DTIZ01;g__JAUVSA01;s__JAUVSA01 sp030597345	99.41	0.92	N/A	N/A	N/A	N/A	N/A	N/A	ani_screen	classification based on ANI only	N/A	N/A	N/A	N/A
[truncated: 1,085 more rows]

## Sheet: Table S8
Table S8 Metagenome-Assembled Genomes with Lignin Degradation Genes from Global representative Cold Seeps
[truncated: 738 more rows]

## Sheet: Table S9
Table S9 Metagenome-Contigs with Lignin Degradation Genes from enrichment cold seep sediment based on LCdb database
[truncated: 1,569 more rows]

[truncated: 1 more sheets: Table S10]
